# Supplementary material for: Evaluating Tumor Evolution via Genomic Profiling of Individual Tumor Spheroids in a Malignant Ascites
Source: Sci Rep. 2018 Aug 24;8:12724. doi: 10.1038/s41598-018-31097-y (PMC6109089; doi:10.1038/s41598-018-31097-y)
Supplement: Supplementary file 2 — Supplementary Table S1 [file 41598_2018_31097_MOESM2_ESM.xlsx]

## Sheet: sheet1
chrom	chrompos	chromend	LO_DNA	normal_DNA	RO-1_DNA	RO-2_DNA	RO-3_DNA	RO-4_DNA	RO-5_DNA	RO-6_DNA	RO-7_DNA	AS1	AS2	AS3	AS4	AS5	AS6	AS7	AS8	AS9	AS10
1	0	928732	1.86009	2.01078	1.45611	1.58944	2.01803	1.51293	1.6606	1.75796	1.48948	2.42682	2.03667	2.26641	1.87165	2.21692	2.04466	2.025	1.91589	1.90458	2.06141
1	928732	1115725	1.86009	2.01078	1.45611	1.58944	2.01803	1.51293	1.6606	1.75796	1.48948	2.42682	2.03667	2.26641	1.87165	2.21692	2.04466	2.025	1.91589	1.90458	2.06141
1	1115725	1302223	1.86009	2.01078	1.45611	1.58944	2.01803	1.51293	1.6606	1.75796	1.48948	2.42682	2.03667	2.26641	1.87165	2.21692	2.04466	2.025	1.91589	1.90458	2.06141
1	1302223	1503562	1.86009	2.01078	1.45611	1.58944	2.01803	1.51293	1.6606	1.75796	1.48948	2.42682	2.03667	2.26641	1.87165	2.21692	2.04466	2.025	1.91589	1.90458	2.06141
1	1503562	1744349	1.86009	2.01078	1.45611	1.58944	2.01803	1.51293	1.6606	1.75796	1.48948	2.42682	2.03667	2.26641	1.87165	2.21692	2.04466	2.025	1.91589	1.90458	2.06141
1	1744349	1927356	1.86009	2.01078	1.45611	1.58944	2.01803	1.51293	1.6606	1.75796	1.48948	2.42682	2.03667	2.26641	1.87165	2.21692	2.04466	2.025	1.91589	1.90458	2.06141
1	1927356	2111300	1.86009	2.01078	1.45611	1.58944	2.01803	1.51293	1.6606	1.75796	1.48948	2.42682	2.03667	2.26641	1.87165	2.21692	2.04466	2.025	1.91589	1.90458	2.06141
1	2111300	2295546	1.86009	2.01078	1.45611	1.58944	2.01803	1.51293	1.6606	1.75796	1.48948	2.42682	2.03667	2.26641	1.87165	2.21692	2.04466	2.025	1.91589	1.90458	2.06141
1	2295546	2479738	1.86009	2.01078	1.45611	1.58944	2.01803	1.51293	1.6606	1.75796	1.48948	2.42682	2.03667	2.26641	1.87165	2.21692	2.04466	2.025	1.91589	1.90458	2.06141
1	2479738	2757455	1.86009	2.01078	1.45611	1.58944	2.01803	1.51293	1.6606	1.75796	1.48948	2.42682	2.03667	2.26641	1.87165	2.21692	2.04466	2.025	1.91589	1.90458	2.06141
1	2757455	2941145	1.86009	2.01078	1.45611	1.58944	2.01803	1.51293	1.6606	1.75796	1.48948	1.87079	2.03667	2.26641	1.87165	2.21692	2.04466	2.025	1.91589	1.90458	2.06141
1	2941145	3124286	1.86009	2.01078	1.45611	1.58944	2.01803	1.51293	1.6606	1.75796	1.48948	1.87079	2.03667	1.81488	1.87165	2.21692	2.04466	2.025	1.91589	1.90458	2.06141
1	3124286	3308850	1.86009	2.01078	1.45611	1.58944	2.01803	1.51293	1.6606	1.75796	1.48948	1.87079	2.03667	1.81488	1.87165	2.21692	2.04466	2.025	1.91589	1.90458	2.06141
1	3308850	3492028	1.86009	2.01078	1.45611	1.58944	2.01803	1.51293	1.6606	1.75796	1.48948	1.87079	2.03667	1.81488	1.87165	2.21692	2.04466	2.025	1.91589	1.90458	2.06141
1	3492028	3676439	1.86009	2.01078	1.45611	1.58944	2.01803	1.51293	1.6606	1.75796	1.48948	1.87079	2.03667	1.81488	1.87165	2.21692	2.04466	2.025	1.91589	1.90458	2.06141
1	3676439	4009897	1.86009	2.01078	1.45611	1.58944	2.01803	1.51293	1.6606	1.75796	1.48948	1.87079	2.03667	1.81488	1.87165	2.21692	2.04466	2.025	1.91589	1.90458	2.06141
1	4009897	4195726	1.86009	2.01078	1.45611	1.58944	2.01803	1.51293	1.6606	1.75796	1.48948	1.87079	2.03667	1.81488	1.87165	2.21692	2.04466	2.025	1.91589	1.90458	2.06141
1	4195726	4380667	1.86009	2.01078	1.45611	1.58944	2.01803	1.51293	1.6606	1.75796	1.48948	1.87079	2.03667	1.81488	1.87165	2.21692	2.04466	2.025	1.91589	1.90458	2.06141
1	4380667	4563681	1.86009	2.01078	1.45611	1.58944	2.01803	1.51293	1.6606	1.75796	1.48948	1.87079	2.03667	1.81488	1.87165	2.21692	2.04466	2.025	1.91589	1.90458	2.06141
1	4563681	4746226	1.86009	2.01078	1.45611	1.58944	2.01803	1.51293	1.6606	1.75796	1.48948	1.87079	2.03667	1.81488	1.87165	2.21692	2.04466	2.025	1.91589	1.90458	2.06141
1	4746226	4930642	1.86009	2.01078	1.45611	1.58944	2.01803	1.51293	1.6606	1.75796	1.48948	1.87079	2.03667	1.81488	1.87165	2.21692	2.04466	2.025	1.91589	1.90458	2.06141
1	4930642	5115118	1.86009	2.01078	1.45611	1.58944	2.01803	1.51293	1.6606	1.75796	1.48948	1.87079	2.03667	1.81488	1.87165	2.21692	2.04466	2.025	1.91589	1.90458	2.06141
1	5115118	5300218	1.86009	2.01078	1.45611	1.58944	2.01803	1.51293	1.6606	1.75796	1.48948	1.87079	2.03667	1.81488	1.87165	2.21692	2.04466	2.025	1.91589	1.90458	2.06141
1	5300218	5483166	1.86009	2.01078	1.45611	1.58944	2.01803	1.51293	1.6606	1.75796	1.48948	1.87079	2.03667	1.81488	1.87165	2.21692	2.04466	2.025	1.91589	1.90458	2.06141
1	5483166	5666085	1.86009	2.01078	1.45611	1.58944	2.01803	1.51293	1.6606	1.75796	1.48948	1.87079	2.03667	1.81488	1.87165	2.21692	2.04466	2.025	1.91589	1.90458	2.06141
1	5666085	5850270	1.86009	2.01078	1.45611	1.58944	2.01803	1.51293	1.6606	1.75796	1.48948	1.87079	2.03667	1.81488	1.87165	2.21692	2.04466	2.025	1.91589	1.90458	2.06141
1	5850270	6034290	1.86009	2.01078	1.45611	1.58944	2.01803	1.51293	1.6606	1.75796	1.48948	1.87079	2.03667	1.81488	1.87165	2.21692	2.04466	2.025	1.91589	1.90458	2.06141
1	6034290	6217078	1.86009	2.01078	1.45611	1.58944	2.01803	1.51293	1.6606	1.75796	1.48948	1.87079	2.03667	1.81488	1.87165	2.21692	2.04466	2.025	1.91589	1.90458	2.06141
1	6217078	6401452	1.86009	2.01078	1.45611	1.58944	2.01803	1.51293	1.6606	1.75796	1.48948	1.87079	2.03667	1.81488	1.87165	2.21692	2.04466	2.025	1.91589	1.90458	2.06141
1	6401452	6585392	1.86009	2.01078	1.45611	1.58944	2.01803	1.51293	1.6606	1.75796	1.48948	1.87079	2.03667	1.81488	1.87165	2.21692	2.04466	2.025	1.91589	1.90458	2.06141
1	6585392	6768192	1.86009	2.01078	1.45611	1.58944	2.01803	1.51293	1.6606	1.75796	1.48948	1.87079	2.03667	1.81488	1.87165	2.21692	2.04466	2.025	1.91589	1.90458	2.06141
1	6768192	6951488	1.86009	2.01078	1.45611	1.58944	2.01803	1.51293	1.6606	1.75796	1.48948	1.87079	2.03667	1.81488	1.87165	2.21692	2.04466	2.025	1.91589	1.90458	2.06141
1	6951488	7133952	1.86009	2.01078	1.45611	1.58944	2.01803	1.51293	1.6606	1.75796	1.48948	1.87079	2.03667	1.81488	1.87165	2.21692	2.04466	2.025	1.91589	1.90458	2.06141
1	7133952	7318000	1.86009	2.01078	1.45611	1.58944	2.01803	1.51293	1.6606	1.75796	1.48948	1.87079	2.03667	1.81488	1.87165	2.21692	2.04466	2.025	1.91589	1.90458	2.06141
1	7318000	7504747	1.86009	2.01078	1.45611	1.58944	2.01803	1.51293	1.6606	1.75796	1.48948	1.87079	2.03667	1.81488	1.87165	2.21692	2.04466	2.025	1.91589	1.90458	2.06141
1	7504747	7690418	1.86009	2.01078	1.45611	1.58944	2.01803	1.51293	1.6606	1.75796	1.48948	1.87079	2.03667	1.81488	1.87165	2.21692	2.04466	2.025	1.91589	1.90458	2.06141
1	7690418	7872872	1.86009	2.01078	1.45611	1.58944	2.01803	1.51293	1.6606	1.75796	1.48948	1.87079	2.03667	1.81488	1.87165	2.21692	2.04466	2.025	1.91589	1.90458	2.06141
1	7872872	8056859	1.86009	2.01078	1.45611	1.38311	1.47203	1.51293	1.6606	1.75796	1.48948	1.87079	2.03667	1.81488	1.87165	2.21692	2.04466	2.025	1.91589	1.90458	2.06141
1	8056859	8239502	1.86009	2.01078	1.45611	1.38311	1.47203	1.51293	1.6606	1.75796	1.48948	1.87079	2.03667	1.81488	1.87165	2.21692	2.04466	2.025	1.91589	1.90458	2.06141
1	8239502	8422063	1.86009	2.01078	1.45611	1.38311	1.47203	1.51293	1.6606	1.75796	1.48948	1.87079	2.03667	1.81488	1.87165	2.21692	2.04466	2.025	1.91589	1.90458	2.06141
1	8422063	8606799	1.86009	2.01078	1.45611	1.38311	1.47203	1.51293	1.6606	1.75796	1.48948	1.87079	2.03667	1.81488	1.87165	2.21692	2.04466	2.025	1.91589	1.90458	2.06141
1	8606799	8791367	1.86009	2.01078	1.45611	1.38311	1.47203	1.51293	1.6606	1.75796	1.48948	1.87079	2.03667	1.81488	1.87165	2.21692	2.04466	2.025	1.91589	1.90458	2.06141
1	8791367	8974838	1.86009	2.01078	1.45611	1.38311	1.47203	1.51293	1.6606	1.75796	1.48948	1.87079	2.03667	1.81488	1.87165	2.21692	2.04466	2.025	1.91589	1.90458	2.06141
1	8974838	9158296	1.86009	2.01078	1.45611	1.38311	1.47203	1.51293	1.6606	1.75796	1.48948	1.87079	2.03667	1.81488	1.87165	2.21692	2.04466	2.025	1.91589	1.90458	2.06141
1	9158296	9341181	1.86009	2.01078	1.45611	1.38311	1.47203	1.51293	1.6606	1.75796	1.48948	1.87079	2.03667	1.81488	1.87165	2.21692	2.04466	2.025	1.91589	1.90458	2.06141
1	9341181	9524046	1.86009	2.01078	1.45611	1.38311	1.47203	1.51293	1.6606	1.75796	1.48948	1.87079	2.03667	1.81488	1.87165	2.21692	2.04466	2.025	1.91589	1.90458	2.06141
1	9524046	9707776	1.86009	2.01078	1.45611	1.38311	1.47203	1.51293	1.6606	1.75796	1.48948	1.87079	2.03667	1.81488	1.87165	2.21692	2.04466	2.025	1.91589	1.90458	2.06141
1	9707776	9890452	1.86009	2.01078	1.45611	1.38311	1.47203	1.51293	1.6606	1.75796	1.48948	1.87079	2.03667	1.81488	1.87165	2.21692	2.04466	2.025	1.91589	1.90458	2.06141
1	9890452	10073024	1.86009	2.01078	1.45611	1.38311	1.47203	1.51293	1.6606	1.75796	1.48948	1.87079	2.03667	1.81488	1.87165	2.21692	2.04466	2.025	1.91589	1.90458	2.06141
1	10073024	10256094	1.86009	2.01078	1.45611	1.38311	1.47203	1.51293	1.6606	1.75796	1.48948	1.87079	2.03667	1.81488	1.87165	2.21692	2.04466	2.025	1.91589	1.90458	2.06141
1	10256094	10438691	1.86009	2.01078	1.45611	1.38311	1.47203	1.51293	1.6606	1.75796	1.48948	1.87079	2.03667	1.81488	1.87165	2.21692	2.04466	2.025	1.91589	1.90458	2.06141
1	10438691	10621320	1.86009	2.01078	1.45611	1.38311	1.47203	1.51293	1.6606	1.75796	1.48948	1.87079	2.03667	1.81488	1.87165	2.21692	2.04466	2.025	1.91589	1.90458	2.06141
1	10621320	10803774	1.86009	2.01078	1.45611	1.38311	1.47203	1.51293	1.6606	1.75796	1.48948	1.87079	2.03667	1.81488	1.87165	2.21692	2.04466	2.025	1.91589	1.90458	2.06141
1	10803774	10986470	1.86009	2.01078	1.45611	1.38311	1.47203	1.51293	1.6606	1.75796	1.48948	1.87079	2.03667	1.81488	1.87165	2.21692	2.04466	2.025	1.91589	1.90458	2.06141
1	10986470	11171530	1.86009	2.01078	1.45611	1.38311	1.47203	1.51293	1.6606	1.75796	1.48948	1.87079	2.03667	1.81488	1.87165	2.21692	2.04466	2.025	1.91589	1.90458	2.06141
1	11171530	11356449	1.86009	2.01078	1.45611	1.38311	1.47203	1.51293	1.6606	1.75796	1.48948	1.87079	2.03667	1.81488	1.87165	2.21692	2.04466	2.025	1.91589	1.90458	2.06141
1	11356449	11539455	1.86009	2.01078	1.45611	1.38311	1.47203	1.51293	1.6606	1.75796	1.48948	1.87079	2.03667	1.81488	1.87165	2.21692	2.04466	2.025	1.91589	1.90458	2.06141
1	11539455	11722219	1.86009	2.01078	1.45611	1.38311	1.47203	1.51293	1.6606	1.75796	1.48948	1.87079	2.03667	1.81488	1.87165	2.21692	2.04466	2.025	1.91589	1.90458	2.06141
1	11722219	11904808	1.86009	2.01078	1.45611	1.38311	1.47203	1.51293	1.6606	1.75796	1.48948	1.87079	2.03667	1.81488	1.87165	2.21692	2.04466	2.025	1.91589	1.90458	2.06141
1	11904808	12088780	1.86009	2.01078	1.45611	1.38311	1.47203	1.51293	1.6606	1.75796	1.48948	1.87079	2.03667	1.81488	1.87165	2.21692	2.04466	2.025	1.91589	1.90458	2.06141
1	12088780	12271900	1.86009	2.01078	1.45611	1.38311	1.47203	1.51293	1.6606	1.75796	1.48948	1.87079	2.03667	1.81488	1.87165	2.21692	2.04466	2.025	1.91589	1.90458	2.06141
1	12271900	12454973	1.86009	2.01078	1.45611	1.38311	1.47203	1.51293	1.6606	1.75796	1.48948	1.87079	2.03667	1.81488	1.87165	2.21692	2.04466	2.025	1.91589	1.90458	2.06141
1	12454973	12637699	1.86009	2.01078	1.45611	1.38311	1.47203	1.51293	1.6606	1.75796	1.48948	1.87079	2.03667	1.81488	1.87165	2.21692	2.04466	2.025	1.91589	1.90458	2.06141
1	12637699	12820854	1.86009	2.01078	1.45611	1.38311	1.47203	1.51293	1.6606	1.75796	1.48948	1.87079	2.03667	1.81488	1.87165	2.21692	2.04466	2.025	1.91589	1.90458	2.06141
1	12820854	13838999	1.86009	2.01078	1.45611	1.38311	1.47203	1.51293	1.6606	1.75796	1.48948	1.87079	2.03667	1.81488	1.87165	2.21692	2.04466	2.025	1.91589	1.90458	2.06141
1	13838999	14023108	1.86009	2.01078	1.45611	1.38311	1.47203	1.51293	1.6606	1.75796	1.48948	1.87079	2.03667	1.81488	1.87165	2.21692	2.04466	2.025	1.91589	1.90458	2.06141
1	14023108	14206203	1.86009	2.01078	1.45611	1.38311	1.47203	1.51293	1.6606	1.75796	1.48948	1.87079	2.03667	1.81488	1.87165	2.21692	2.04466	2.025	1.91589	1.90458	2.06141
1	14206203	14391103	1.86009	2.01078	1.45611	1.38311	1.47203	1.51293	1.6606	1.75796	1.48948	1.87079	2.03667	1.81488	1.87165	2.21692	2.04466	2.025	1.91589	1.90458	2.06141
1	14391103	14573600	1.86009	2.01078	1.45611	1.38311	1.47203	1.51293	1.6606	1.75796	1.48948	1.87079	2.03667	1.81488	1.87165	2.21692	2.04466	2.025	1.91589	1.90458	2.06141
1	14573600	14760837	1.86009	2.01078	1.45611	1.38311	1.47203	1.51293	1.6606	1.75796	1.48948	1.87079	2.03667	1.81488	1.87165	2.21692	2.04466	2.025	1.91589	1.90458	2.06141
1	14760837	14943522	1.86009	2.01078	1.45611	1.38311	1.47203	1.51293	1.6606	1.75796	1.48948	1.87079	2.03667	1.81488	1.87165	2.21692	2.04466	2.025	1.91589	1.90458	2.06141
1	14943522	15126065	1.86009	2.01078	1.45611	1.38311	1.47203	1.51293	1.6606	1.75796	1.48948	1.87079	2.03667	1.81488	1.87165	2.21692	2.04466	2.025	1.91589	1.90458	2.06141
1	15126065	15308566	1.86009	2.01078	1.45611	1.38311	1.47203	1.51293	1.6606	1.75796	1.48948	1.87079	2.03667	1.81488	1.87165	2.21692	2.04466	2.025	1.91589	1.90458	2.06141
1	15308566	15491549	1.86009	2.01078	1.45611	1.38311	1.47203	1.51293	1.6606	1.75796	1.48948	1.87079	2.03667	1.81488	1.87165	2.21692	2.04466	2.025	1.91589	1.90458	2.06141
1	15491549	15674770	1.86009	2.01078	1.45611	1.38311	1.47203	1.51293	1.6606	1.75796	1.48948	1.87079	2.03667	1.81488	1.87165	2.21692	2.04466	2.025	1.91589	1.90458	2.06141
1	15674770	15858660	1.86009	2.01078	1.45611	1.38311	1.47203	1.51293	1.6606	1.75796	1.48948	1.87079	2.03667	1.81488	1.87165	2.21692	2.04466	2.025	1.91589	1.90458	2.06141
1	15858660	16041120	1.86009	2.01078	1.45611	1.38311	1.47203	1.51293	1.6606	1.75796	1.48948	1.87079	2.03667	1.81488	1.87165	2.21692	2.04466	2.025	1.91589	1.90458	2.06141
1	16041120	16223734	1.86009	2.01078	1.45611	1.38311	1.47203	1.51293	1.6606	1.75796	1.48948	1.87079	2.03667	1.81488	1.87165	2.21692	2.04466	2.025	1.91589	1.90458	2.06141
1	16223734	16412881	1.86009	2.01078	1.45611	1.38311	1.47203	1.51293	1.6606	1.75796	1.48948	1.87079	2.03667	1.81488	1.87165	2.21692	2.04466	2.025	1.91589	1.90458	2.06141
1	16412881	16595676	1.86009	2.01078	1.45611	1.38311	1.47203	1.51293	1.6606	1.75796	1.48948	1.87079	2.03667	1.81488	1.87165	2.21692	2.04466	2.025	1.91589	1.90458	2.06141
1	16595676	16778182	1.86009	2.01078	1.45611	1.38311	1.47203	1.51293	1.6606	1.75796	1.48948	1.87079	2.03667	1.81488	1.87165	2.21692	2.04466	2.025	1.91589	1.90458	2.06141
1	16778182	17051028	1.86009	2.01078	1.45611	1.38311	2.33449	1.51293	1.6606	1.75796	1.48948	2.34135	2.03667	1.81488	2.23352	2.21692	2.04466	2.025	2.3118	2.28178	2.06141
1	17051028	17374172	1.86009	2.01078	1.45611	1.38311	2.33449	1.51293	1.6606	1.75796	1.48948	2.34135	2.03667	1.81488	2.23352	2.21692	2.04466	2.025	2.3118	2.28178	2.06141
1	17374172	17556722	1.86009	2.01078	1.45611	1.38311	2.33449	1.51293	1.6606	1.75796	1.48948	2.34135	2.03667	1.81488	2.23352	2.21692	2.04466	2.025	2.3118	2.28178	2.06141
1	17556722	17740209	1.86009	2.01078	1.45611	1.38311	2.33449	1.51293	1.6606	1.75796	1.48948	2.34135	2.03667	1.81488	2.23352	2.21692	2.04466	2.025	2.3118	2.28178	2.06141
1	17740209	17922733	1.86009	2.01078	1.45611	1.38311	2.33449	1.51293	1.6606	1.75796	1.48948	2.34135	2.03667	1.81488	2.23352	2.21692	2.04466	2.025	2.3118	2.28178	2.06141
1	17922733	18105196	1.86009	2.01078	1.45611	1.38311	2.33449	1.51293	1.6606	1.75796	1.48948	2.34135	2.03667	1.81488	2.23352	2.21692	2.04466	2.025	2.3118	2.28178	2.06141
1	18105196	18287762	1.86009	2.01078	1.45611	1.38311	2.33449	1.51293	1.6606	1.75796	1.48948	2.34135	2.03667	2.36119	2.23352	2.21692	2.04466	2.025	2.3118	2.28178	2.06141
1	18287762	18471154	1.86009	2.01078	1.45611	1.38311	2.33449	1.51293	1.6606	1.75796	1.48948	2.34135	2.03667	2.36119	2.23352	2.21692	2.04466	2.025	2.3118	2.28178	2.06141
1	18471154	18653777	1.86009	2.01078	1.45611	1.38311	2.33449	1.51293	1.6606	1.75796	1.48948	2.34135	2.03667	2.36119	2.23352	2.21692	2.04466	2.025	2.3118	2.28178	2.06141
1	18653777	18836625	1.86009	2.01078	1.45611	1.38311	2.33449	1.51293	1.6606	1.75796	1.48948	2.34135	2.03667	2.36119	2.23352	2.21692	2.04466	2.025	2.3118	2.28178	2.06141
1	18836625	19019357	2.59755	2.01078	2.42825	2.60498	2.33449	2.36187	2.33696	2.20465	2.51513	2.34135	2.03667	2.36119	2.23352	2.21692	2.04466	2.025	2.3118	2.28178	2.06141
1	19019357	19202192	2.59755	2.01078	2.42825	2.60498	2.33449	2.36187	2.33696	2.20465	2.51513	2.34135	2.03667	2.36119	2.23352	2.21692	2.04466	2.025	2.3118	2.28178	2.06141
1	19202192	19384642	2.59755	2.01078	2.42825	2.60498	2.33449	2.36187	2.33696	2.20465	2.51513	2.34135	2.03667	2.36119	2.23352	2.21692	2.04466	2.025	2.3118	2.28178	2.06141
1	19384642	19567074	2.59755	2.01078	2.42825	2.60498	2.33449	2.36187	2.33696	2.20465	2.51513	2.34135	2.03667	2.36119	2.23352	2.21692	2.04466	2.025	2.3118	2.28178	2.06141
1	19567074	19751693	2.59755	2.01078	2.42825	2.60498	2.33449	2.36187	2.33696	2.20465	2.51513	2.34135	2.03667	2.36119	2.23352	2.21692	2.04466	2.025	2.3118	2.28178	2.06141
1	19751693	19934506	2.59755	2.01078	2.42825	2.60498	2.33449	2.36187	2.33696	2.20465	2.51513	2.34135	2.03667	2.36119	2.23352	2.21692	2.04466	2.025	2.3118	2.28178	2.06141
1	19934506	20117015	2.59755	2.01078	2.42825	2.60498	2.33449	2.36187	2.33696	2.20465	2.51513	2.34135	2.03667	2.36119	2.23352	2.21692	2.04466	2.025	2.3118	2.28178	2.06141
1	20117015	20299495	2.59755	2.01078	2.42825	2.60498	2.33449	2.36187	2.33696	2.20465	2.51513	2.34135	2.03667	2.36119	2.23352	2.21692	2.04466	2.025	2.3118	2.28178	2.06141
1	20299495	20482270	2.59755	2.01078	2.42825	2.60498	2.33449	2.36187	2.33696	2.20465	2.51513	2.34135	2.03667	2.36119	2.23352	2.21692	2.04466	2.025	2.3118	2.28178	2.06141
1	20482270	20665102	2.59755	2.01078	2.42825	2.60498	2.33449	2.36187	2.33696	2.20465	2.51513	2.34135	2.03667	2.36119	2.23352	2.21692	2.04466	2.025	2.3118	2.28178	2.06141
1	20665102	20847534	2.59755	2.01078	2.42825	2.60498	2.33449	2.36187	2.33696	2.20465	2.51513	2.34135	2.03667	2.36119	2.23352	2.21692	2.04466	2.025	2.3118	2.28178	2.06141
1	20847534	21030988	2.59755	2.01078	2.42825	2.60498	2.33449	2.36187	2.33696	2.20465	2.51513	2.34135	2.03667	2.36119	2.23352	2.21692	2.04466	2.025	2.3118	2.28178	2.06141
1	21030988	21217287	2.59755	2.01078	2.42825	2.60498	2.33449	2.36187	2.33696	2.20465	2.51513	2.34135	2.03667	2.36119	2.23352	2.21692	2.04466	2.025	2.3118	2.28178	2.06141
1	21217287	21402552	2.59755	2.01078	2.42825	2.60498	2.33449	2.36187	2.33696	2.20465	2.51513	2.34135	2.03667	2.36119	2.23352	2.21692	2.04466	2.025	2.3118	2.28178	2.06141
1	21402552	21586554	2.59755	2.01078	2.42825	2.60498	2.33449	2.36187	2.33696	2.20465	2.51513	2.34135	2.03667	2.36119	2.23352	2.21692	2.04466	2.025	2.3118	2.28178	2.06141
1	21586554	21780494	2.59755	2.01078	2.42825	2.60498	2.33449	2.36187	2.33696	2.20465	2.51513	2.34135	2.03667	2.36119	2.23352	2.21692	2.04466	2.025	2.3118	2.28178	2.06141
1	21780494	21971365	2.59755	2.01078	2.42825	2.60498	2.33449	2.36187	2.33696	2.20465	2.51513	2.34135	2.03667	2.36119	2.23352	2.21692	2.04466	2.025	2.3118	2.28178	2.06141
1	21971365	22154005	2.59755	2.01078	2.42825	2.60498	2.33449	2.36187	2.33696	2.20465	2.51513	2.34135	2.03667	2.36119	2.23352	2.21692	2.04466	2.025	2.3118	2.28178	2.06141
1	22154005	22351828	2.59755	2.01078	2.42825	2.60498	2.33449	2.36187	2.33696	2.20465	2.51513	2.34135	2.03667	2.36119	2.23352	2.21692	2.04466	2.025	2.3118	2.28178	2.06141
1	22351828	22534950	2.59755	2.01078	2.42825	2.60498	2.33449	2.36187	2.33696	2.20465	2.51513	2.34135	2.03667	2.36119	2.23352	2.21692	2.04466	2.025	2.3118	2.28178	2.06141
1	22534950	22717386	2.59755	2.01078	2.42825	2.60498	2.33449	2.36187	2.33696	2.20465	2.51513	2.34135	2.03667	2.36119	2.23352	2.21692	2.04466	2.025	2.3118	2.28178	2.06141
1	22717386	22899818	2.59755	2.01078	2.42825	2.60498	2.33449	2.36187	2.33696	2.20465	2.51513	2.34135	2.03667	2.36119	2.23352	2.21692	2.04466	2.025	2.3118	2.28178	2.06141
1	22899818	23082347	2.59755	2.01078	2.42825	2.60498	2.33449	2.36187	2.33696	2.20465	2.51513	2.34135	2.03667	2.36119	2.23352	2.21692	2.04466	2.025	2.3118	2.28178	2.06141
1	23082347	23266056	2.59755	2.01078	2.42825	2.60498	2.33449	2.36187	2.33696	2.20465	2.51513	2.34135	2.03667	2.36119	2.23352	2.21692	2.04466	2.025	2.3118	2.28178	2.06141
1	23266056	23448705	2.59755	2.01078	2.42825	2.60498	2.33449	2.36187	2.33696	2.20465	2.51513	2.34135	2.03667	2.36119	2.23352	2.21692	2.04466	2.025	2.3118	2.28178	2.06141
1	23448705	23631931	2.59755	2.01078	2.42825	2.60498	2.33449	2.36187	2.33696	2.20465	2.51513	2.34135	2.03667	2.36119	2.23352	2.21692	2.04466	2.025	2.3118	2.28178	2.06141
1	23631931	23814527	2.59755	2.01078	2.42825	2.60498	2.33449	2.36187	2.33696	2.20465	2.51513	2.34135	2.03667	2.36119	2.23352	2.21692	2.04466	2.025	2.3118	2.28178	2.06141
1	23814527	23997945	2.59755	2.01078	2.42825	2.60498	2.33449	2.36187	2.33696	2.20465	2.51513	2.34135	2.03667	2.36119	2.23352	2.21692	2.04466	2.025	2.3118	2.28178	2.06141
1	23997945	24183033	2.59755	2.01078	2.42825	2.60498	2.33449	2.36187	2.33696	2.20465	2.51513	2.34135	2.03667	2.36119	2.23352	2.21692	2.04466	2.025	2.3118	2.28178	2.06141
1	24183033	24467478	2.59755	2.01078	2.42825	2.60498	2.33449	2.36187	2.33696	2.20465	2.51513	2.34135	2.03667	2.36119	2.23352	2.21692	2.04466	2.025	2.3118	2.28178	2.06141
1	24467478	24650011	2.59755	2.01078	2.42825	2.60498	2.33449	2.36187	2.33696	2.20465	2.51513	2.34135	2.03667	2.36119	2.23352	2.21692	2.04466	2.025	2.3118	2.28178	2.06141
1	24650011	24832518	2.59755	2.01078	2.42825	2.60498	2.33449	2.36187	2.33696	2.20465	2.51513	2.34135	2.03667	2.36119	2.23352	2.21692	2.04466	2.025	2.3118	2.28178	2.06141
1	24832518	25015952	2.59755	2.01078	2.42825	2.60498	2.33449	2.36187	2.33696	2.20465	2.51513	2.34135	2.03667	2.36119	2.23352	2.21692	2.04466	2.025	2.3118	2.28178	2.06141
1	25015952	25202270	2.59755	2.01078	2.42825	2.60498	2.33449	2.36187	2.33696	2.20465	2.51513	2.34135	2.03667	2.36119	2.23352	2.21692	2.04466	2.025	2.3118	2.28178	2.06141
1	25202270	25386203	2.59755	2.01078	2.42825	2.60498	2.33449	2.36187	2.33696	2.20465	2.51513	2.34135	2.03667	2.36119	2.23352	2.21692	2.04466	2.025	2.3118	2.28178	2.06141
1	25386203	25569852	2.59755	2.01078	2.42825	2.60498	2.33449	2.36187	2.33696	2.20465	2.51513	2.34135	2.03667	2.36119	2.23352	2.21692	2.04466	2.025	2.3118	2.28178	2.06141
1	25569852	25819437	2.59755	2.01078	2.42825	2.60498	2.33449	2.36187	2.33696	2.20465	2.51513	2.34135	2.03667	2.36119	2.23352	2.21692	2.04466	2.025	2.3118	2.28178	2.06141
1	25819437	26007800	2.59755	2.01078	2.42825	2.60498	2.33449	2.36187	2.33696	2.20465	2.51513	2.34135	2.03667	2.36119	2.23352	2.21692	2.04466	2.025	2.3118	2.28178	2.06141
1	26007800	26190409	2.59755	2.01078	2.42825	2.60498	2.33449	2.36187	2.33696	2.20465	2.51513	2.34135	2.03667	2.36119	2.23352	2.21692	2.04466	2.025	2.3118	2.28178	2.06141
1	26190409	26373033	2.59755	2.01078	2.42825	2.60498	2.33449	2.36187	2.33696	2.20465	2.51513	2.34135	2.03667	2.36119	2.23352	2.21692	2.04466	2.025	2.3118	2.28178	2.06141
1	26373033	26555867	2.59755	2.01078	2.42825	2.60498	2.33449	2.36187	2.33696	2.20465	2.51513	2.34135	2.03667	2.36119	2.23352	2.21692	2.04466	2.025	2.3118	2.28178	2.06141
1	26555867	26738354	2.59755	2.01078	1.93211	2.60498	2.33449	2.36187	2.33696	2.20465	2.51513	2.34135	2.03667	2.36119	2.23352	2.21692	2.04466	2.025	2.3118	2.28178	2.06141
1	26738354	26923085	2.59755	2.01078	1.93211	2.60498	2.33449	2.36187	2.33696	2.20465	2.51513	2.34135	2.03667	2.36119	2.23352	2.21692	2.04466	2.025	2.3118	2.28178	2.06141
1	26923085	27108577	2.59755	2.01078	1.93211	2.60498	2.33449	2.36187	2.33696	2.20465	2.51513	2.34135	2.03667	2.36119	2.23352	2.21692	2.04466	2.025	2.3118	2.28178	2.06141
1	27108577	27294464	2.59755	2.01078	1.93211	2.60498	2.33449	2.36187	2.33696	2.20465	2.51513	2.34135	2.03667	2.36119	2.23352	2.21692	2.04466	2.025	2.3118	2.28178	2.06141
1	27294464	27478414	2.59755	2.01078	1.93211	2.60498	2.33449	2.36187	2.33696	2.20465	2.51513	2.34135	2.03667	2.36119	2.23352	2.21692	2.04466	2.025	2.3118	2.28178	2.06141
1	27478414	27662643	2.59755	2.01078	1.93211	2.60498	2.33449	2.36187	2.33696	2.20465	2.51513	2.34135	2.03667	2.36119	2.23352	2.21692	2.04466	2.025	2.3118	2.28178	2.06141
1	27662643	27845933	2.59755	2.01078	1.93211	2.60498	2.33449	2.36187	2.33696	2.20465	2.51513	2.34135	2.03667	2.36119	2.23352	2.21692	2.04466	2.025	2.3118	2.28178	2.06141
1	27845933	28028576	2.59755	2.01078	1.93211	2.60498	2.33449	2.36187	2.33696	2.20465	2.51513	2.34135	2.03667	2.36119	2.23352	2.21692	2.04466	2.025	2.3118	2.28178	2.06141
1	28028576	28214288	2.59755	2.01078	1.93211	2.60498	2.33449	2.36187	2.33696	2.20465	2.51513	2.34135	2.03667	2.36119	2.23352	2.21692	2.04466	2.025	2.3118	2.28178	2.06141
1	28214288	28397133	2.59755	2.01078	1.93211	2.60498	2.33449	2.36187	2.33696	2.20465	2.51513	2.34135	2.03667	2.36119	2.23352	2.21692	2.04466	2.025	2.3118	2.28178	2.06141
1	28397133	28580899	2.59755	2.01078	1.93211	2.60498	2.33449	2.36187	2.33696	2.20465	2.51513	2.34135	2.03667	2.36119	2.23352	2.21692	2.04466	2.025	2.3118	2.28178	2.06141
1	28580899	28763740	2.59755	2.01078	1.93211	2.60498	2.33449	2.36187	2.33696	2.20465	2.51513	2.34135	2.03667	2.36119	2.23352	2.21692	2.04466	2.025	2.3118	2.28178	2.06141
1	28763740	28946899	2.59755	2.01078	1.93211	2.60498	2.33449	2.36187	2.33696	2.20465	2.51513	2.34135	2.03667	2.36119	2.23352	2.21692	2.04466	2.025	2.3118	2.28178	2.06141
1	28946899	29130471	2.59755	2.01078	1.93211	2.60498	2.33449	2.36187	2.33696	2.20465	2.51513	2.34135	2.03667	2.36119	2.23352	2.21692	2.04466	2.025	2.3118	2.28178	2.06141
1	29130471	29313374	2.59755	2.01078	1.93211	2.60498	2.33449	2.36187	2.33696	2.20465	2.51513	2.34135	2.03667	2.36119	2.23352	2.21692	2.04466	2.025	2.3118	2.28178	2.06141
1	29313374	29496110	2.59755	2.01078	1.93211	2.60498	2.33449	2.36187	2.33696	2.20465	2.51513	2.34135	2.03667	2.36119	2.23352	2.21692	2.04466	2.025	2.3118	2.28178	2.06141
1	29496110	29679231	2.59755	2.01078	2.54434	2.60498	2.33449	2.36187	2.33696	2.20465	2.51513	2.34135	2.03667	2.36119	2.23352	2.21692	2.04466	2.025	2.3118	2.28178	2.06141
1	29679231	29864339	2.59755	2.01078	2.54434	2.60498	2.33449	2.36187	2.33696	2.20465	2.51513	2.34135	2.03667	2.36119	2.23352	2.21692	2.04466	2.025	2.3118	2.28178	2.06141
1	29864339	30198219	2.59755	2.01078	2.54434	2.60498	2.33449	2.36187	2.33696	2.20465	2.51513	2.34135	2.03667	2.36119	2.23352	2.21692	2.04466	2.025	2.3118	2.28178	2.06141
1	30198219	30381162	2.59755	2.01078	2.54434	2.60498	2.33449	2.36187	2.33696	2.20465	2.51513	2.34135	2.03667	2.36119	2.23352	2.21692	2.04466	2.025	2.3118	2.28178	2.06141
1	30381162	30564962	2.59755	2.01078	2.54434	2.60498	2.33449	2.36187	2.33696	2.20465	2.51513	2.34135	2.03667	2.36119	2.23352	2.21692	2.04466	2.025	2.3118	2.28178	2.06141
1	30564962	30747430	2.59755	2.01078	2.54434	2.60498	2.33449	2.36187	2.33696	2.20465	2.51513	2.34135	2.03667	2.36119	2.23352	2.21692	2.04466	2.025	2.3118	2.28178	2.06141
1	30747430	30938905	2.59755	2.01078	2.54434	2.60498	2.33449	2.36187	2.33696	2.20465	2.51513	2.34135	2.03667	2.36119	2.23352	2.21692	2.04466	2.025	2.3118	2.28178	2.06141
1	30938905	31127049	2.59755	2.01078	2.54434	2.60498	2.33449	2.36187	2.33696	2.20465	2.51513	2.34135	2.03667	2.36119	2.23352	2.21692	2.04466	2.025	2.3118	2.28178	2.06141
1	31127049	31309975	2.59755	2.01078	2.54434	2.60498	2.33449	2.36187	2.33696	2.20465	2.51513	2.34135	2.03667	2.36119	2.23352	2.21692	2.04466	2.025	2.3118	2.28178	2.06141
1	31309975	31493625	2.59755	2.01078	2.54434	2.60498	2.33449	2.36187	2.33696	2.20465	2.51513	2.34135	2.03667	2.36119	2.23352	2.21692	2.04466	2.025	2.3118	2.28178	2.06141
1	31493625	31676906	2.59755	2.01078	2.54434	2.60498	2.33449	2.36187	2.33696	2.20465	2.51513	2.34135	2.03667	2.36119	2.23352	2.21692	2.04466	2.025	2.3118	2.28178	2.06141
1	31676906	31859338	2.59755	2.01078	2.54434	2.60498	2.33449	2.36187	2.33696	2.20465	2.51513	2.34135	2.03667	2.36119	2.23352	2.21692	2.04466	2.025	2.3118	2.28178	2.06141
1	31859338	32043249	2.59755	2.01078	2.54434	2.60498	2.33449	2.36187	2.33696	2.20465	2.51513	2.34135	2.03667	2.36119	2.23352	2.21692	2.04466	2.025	2.3118	2.28178	2.06141
1	32043249	32225950	2.59755	2.01078	2.54434	2.60498	2.33449	2.36187	2.33696	2.20465	2.51513	2.34135	2.03667	2.36119	2.23352	2.21692	2.04466	2.025	2.3118	2.28178	2.06141
1	32225950	32409397	2.59755	2.01078	2.54434	2.60498	2.33449	2.36187	2.33696	2.20465	2.51513	2.34135	2.03667	2.36119	2.23352	2.21692	2.04466	2.025	2.3118	2.28178	2.06141
1	32409397	32592112	2.59755	2.01078	2.54434	2.60498	2.33449	2.36187	2.33696	2.20465	2.51513	2.34135	2.03667	2.36119	2.23352	2.21692	2.04466	2.025	2.3118	2.28178	2.06141
1	32592112	32774667	2.59755	2.01078	2.54434	2.60498	2.33449	2.36187	2.33696	2.20465	2.51513	2.34135	2.03667	2.36119	2.23352	2.21692	2.04466	2.025	2.3118	2.28178	2.06141
1	32774667	32958334	2.59755	2.01078	2.54434	2.60498	2.33449	2.36187	2.33696	2.20465	2.51513	2.34135	2.03667	2.36119	2.23352	2.21692	2.04466	2.025	2.3118	2.28178	2.06141
1	32958334	33140930	2.59755	2.01078	2.54434	2.60498	2.33449	2.36187	2.33696	2.20465	2.51513	2.34135	2.03667	2.36119	2.23352	2.21692	2.04466	2.025	2.3118	2.28178	2.06141
1	33140930	33324350	2.59755	2.01078	2.54434	2.60498	2.33449	2.36187	2.33696	2.20465	2.51513	2.34135	2.03667	2.36119	2.23352	2.21692	2.04466	2.025	2.3118	2.28178	2.06141
1	33324350	33508619	2.59755	2.01078	2.54434	2.60498	2.33449	2.36187	2.33696	2.20465	2.51513	2.34135	2.03667	2.36119	2.23352	2.21692	2.04466	2.025	2.3118	2.28178	2.06141
1	33508619	33694285	2.59755	2.01078	2.54434	2.60498	2.33449	2.36187	2.33696	2.20465	2.51513	2.34135	2.03667	2.36119	2.23352	2.21692	2.04466	2.025	2.3118	2.28178	2.06141
1	33694285	33878970	2.59755	2.01078	2.54434	2.60498	2.33449	2.36187	2.33696	2.20465	2.51513	2.34135	2.03667	2.36119	2.23352	2.21692	2.04466	2.025	2.3118	2.28178	2.06141
1	33878970	34062334	2.59755	2.01078	2.54434	2.60498	2.33449	2.36187	2.33696	2.20465	2.51513	2.34135	2.03667	2.36119	2.23352	2.21692	2.04466	2.025	2.3118	2.28178	2.06141
1	34062334	34247376	2.59755	2.01078	2.54434	2.60498	2.33449	2.36187	2.33696	2.20465	2.51513	2.34135	2.03667	2.36119	2.23352	2.21692	2.04466	2.025	2.3118	2.28178	2.06141
1	34247376	34434079	2.59755	2.01078	2.54434	2.60498	2.33449	2.36187	2.33696	2.20465	2.51513	2.34135	2.03667	2.36119	2.23352	2.21692	2.04466	2.025	2.3118	2.28178	2.06141
1	34434079	34622903	2.59755	2.01078	2.54434	2.60498	2.33449	2.36187	2.33696	2.20465	2.51513	2.34135	2.03667	2.36119	2.23352	2.21692	2.04466	2.025	2.3118	2.28178	2.06141
1	34622903	34810286	2.59755	2.01078	2.54434	2.60498	2.33449	2.36187	2.33696	2.20465	2.51513	2.34135	2.03667	2.36119	2.23352	2.21692	2.04466	2.025	2.3118	2.28178	2.06141
1	34810286	34992859	2.59755	2.01078	2.54434	2.60498	2.33449	2.36187	2.33696	2.20465	2.51513	2.34135	2.03667	2.36119	2.23352	2.21692	2.04466	2.025	2.3118	2.28178	2.06141
1	34992859	35182514	2.59755	2.01078	2.54434	2.60498	2.33449	2.36187	2.33696	2.20465	2.51513	2.34135	2.03667	2.36119	2.23352	2.21692	2.04466	2.025	2.3118	2.28178	2.06141
1	35182514	35365244	2.59755	2.01078	2.54434	2.60498	2.33449	2.36187	2.33696	2.20465	2.51513	2.34135	2.03667	2.36119	2.23352	2.21692	2.04466	2.025	2.3118	2.28178	2.06141
1	35365244	35553183	2.59755	2.01078	2.54434	2.60498	2.33449	2.36187	2.33696	2.20465	2.51513	2.34135	2.03667	2.36119	2.23352	2.21692	2.04466	2.025	2.3118	2.28178	2.06141
1	35553183	35736977	2.59755	2.01078	2.54434	2.60498	2.33449	2.36187	2.33696	2.20465	2.51513	2.34135	2.03667	2.36119	2.23352	2.21692	2.04466	2.025	2.3118	2.28178	2.06141
1	35736977	35919942	2.59755	2.01078	2.54434	2.60498	2.33449	2.36187	2.33696	2.20465	2.51513	2.34135	2.03667	2.36119	2.23352	2.21692	2.04466	2.025	2.3118	2.28178	2.06141
1	35919942	36102498	2.59755	2.01078	2.54434	2.60498	2.33449	2.36187	2.33696	2.20465	2.51513	2.34135	2.03667	2.36119	2.23352	2.21692	2.04466	2.025	2.3118	2.28178	2.06141
1	36102498	36285048	2.59755	2.01078	2.54434	2.60498	2.33449	2.36187	2.33696	2.20465	2.51513	2.34135	2.03667	2.36119	2.23352	2.21692	2.04466	2.025	2.3118	2.28178	2.06141
1	36285048	36467564	2.59755	2.01078	2.54434	2.60498	2.33449	2.36187	2.33696	2.20465	2.51513	2.34135	2.03667	2.36119	2.23352	2.21692	2.04466	2.025	2.3118	2.28178	2.06141
1	36467564	36650331	2.59755	2.01078	2.54434	2.60498	2.33449	2.36187	2.33696	2.20465	2.51513	2.34135	2.03667	2.36119	2.23352	2.21692	2.04466	2.025	2.3118	2.28178	2.06141
1	36650331	36833186	2.59755	2.01078	2.54434	2.60498	2.33449	2.36187	2.33696	2.20465	2.51513	2.34135	2.03667	2.36119	2.23352	2.21692	2.04466	2.025	2.3118	2.28178	2.06141
1	36833186	37016237	2.59755	2.01078	2.54434	2.60498	2.33449	2.36187	2.33696	2.20465	2.51513	2.34135	2.03667	2.36119	2.23352	2.21692	2.04466	2.025	2.3118	2.28178	2.06141
1	37016237	37199245	2.59755	2.01078	2.54434	2.60498	2.33449	2.36187	2.33696	2.20465	2.51513	2.34135	2.03667	2.36119	2.23352	2.21692	2.04466	2.025	2.3118	2.28178	2.06141
1	37199245	37382281	2.59755	2.01078	2.54434	2.60498	2.33449	2.36187	2.33696	2.20465	2.51513	2.34135	2.03667	2.36119	2.23352	2.21692	2.04466	2.025	2.3118	2.28178	2.06141
1	37382281	37566244	2.59755	2.01078	2.54434	2.60498	2.33449	2.36187	2.33696	2.20465	2.51513	2.34135	2.03667	2.36119	2.23352	2.21692	2.04466	2.025	2.3118	2.28178	2.06141
1	37566244	37752779	2.59755	2.01078	2.54434	2.60498	2.33449	2.36187	2.33696	2.20465	2.51513	2.34135	2.03667	2.36119	2.23352	2.21692	2.04466	2.025	2.3118	2.28178	2.06141
1	37752779	37936201	2.59755	2.01078	2.54434	2.60498	2.33449	2.36187	2.33696	2.20465	2.51513	2.34135	2.03667	2.36119	2.23352	2.21692	2.04466	2.025	2.3118	2.28178	2.06141
1	37936201	38119284	2.59755	2.01078	2.54434	2.60498	2.33449	2.36187	2.33696	2.20465	2.51513	2.34135	2.03667	2.36119	2.23352	2.21692	2.04466	2.025	2.3118	2.28178	2.06141
1	38119284	38302571	2.59755	2.01078	2.54434	2.60498	2.33449	2.36187	2.33696	2.20465	2.51513	2.34135	2.03667	2.36119	2.23352	2.21692	2.04466	2.025	2.3118	2.28178	2.06141
1	38302571	38487018	2.59755	2.01078	2.54434	2.60498	2.33449	2.36187	2.33696	2.20465	2.51513	2.34135	2.03667	2.36119	2.23352	2.21692	2.04466	2.025	2.3118	2.28178	2.06141
1	38487018	38669633	2.59755	2.01078	2.54434	2.60498	2.33449	2.36187	2.33696	2.20465	2.51513	2.34135	2.03667	2.36119	2.23352	2.21692	2.04466	2.025	2.3118	2.28178	2.06141
1	38669633	38852218	2.59755	2.01078	2.54434	2.60498	2.33449	2.36187	2.33696	2.20465	2.51513	2.34135	2.03667	2.36119	2.23352	2.21692	2.04466	2.025	2.3118	2.28178	2.06141
1	38852218	39036831	2.59755	2.01078	2.54434	2.60498	2.33449	2.36187	2.33696	2.20465	2.51513	2.34135	2.03667	2.36119	2.23352	2.21692	2.04466	2.025	2.3118	2.28178	2.06141
1	39036831	39220985	2.59755	2.01078	2.54434	2.60498	2.33449	2.36187	2.33696	2.20465	2.51513	2.34135	2.03667	2.36119	2.23352	2.21692	2.04466	2.025	2.3118	2.28178	2.06141
1	39220985	39405941	2.59755	2.01078	2.54434	2.60498	2.33449	2.36187	2.33696	2.20465	2.51513	2.34135	2.03667	2.36119	2.23352	2.21692	2.04466	2.025	2.3118	2.28178	2.06141
1	39405941	39588581	2.59755	2.01078	2.54434	2.60498	2.33449	2.36187	2.33696	2.20465	2.51513	2.34135	2.03667	2.36119	2.23352	2.21692	2.04466	2.025	2.3118	2.28178	2.06141
1	39588581	39772562	2.59755	2.01078	2.54434	2.60498	2.33449	2.36187	2.33696	2.20465	2.51513	2.34135	2.03667	2.36119	2.23352	2.21692	2.04466	2.025	2.3118	2.28178	2.06141
1	39772562	39955571	2.59755	2.01078	2.54434	2.60498	2.33449	2.36187	2.33696	2.20465	2.51513	2.34135	2.03667	2.36119	2.23352	2.21692	2.04466	2.025	2.3118	2.28178	2.06141
1	39955571	40151514	2.59755	2.01078	2.54434	2.60498	2.33449	2.36187	2.33696	2.20465	2.51513	2.34135	2.03667	2.36119	2.23352	2.21692	2.04466	2.025	2.3118	2.28178	2.06141
1	40151514	40348906	2.59755	2.01078	2.54434	2.60498	2.33449	2.36187	2.33696	2.20465	2.51513	2.34135	2.03667	2.36119	2.23352	2.21692	2.04466	2.025	2.3118	2.28178	2.06141
1	40348906	40534504	2.59755	2.01078	2.54434	2.60498	2.33449	2.36187	2.33696	2.20465	2.51513	2.34135	2.03667	2.36119	2.23352	2.21692	2.04466	2.025	2.3118	2.28178	2.06141
1	40534504	40717297	2.59755	2.01078	2.54434	2.60498	2.33449	2.36187	2.33696	2.20465	2.51513	2.34135	2.03667	2.36119	2.23352	2.21692	2.04466	2.025	2.3118	2.28178	2.06141
1	40717297	40904975	2.59755	2.01078	2.54434	2.60498	2.33449	2.36187	2.33696	2.20465	2.51513	2.34135	2.03667	2.36119	2.23352	2.21692	2.04466	2.025	2.3118	2.28178	2.06141
1	40904975	41089906	2.59755	2.01078	2.54434	2.60498	2.33449	2.36187	2.33696	2.20465	2.51513	2.34135	2.03667	2.36119	2.23352	2.21692	2.04466	2.025	2.3118	2.28178	2.06141
1	41089906	41272525	2.59755	2.01078	2.54434	2.60498	2.33449	2.36187	2.33696	2.20465	2.51513	2.34135	2.03667	2.36119	2.23352	2.21692	2.04466	2.025	2.3118	2.28178	2.06141
1	41272525	41455326	2.59755	2.01078	2.54434	2.60498	2.33449	2.36187	2.33696	2.20465	2.51513	2.34135	2.03667	2.36119	2.23352	2.21692	2.04466	2.025	2.3118	2.28178	2.06141
1	41455326	41640569	2.59755	2.01078	2.54434	2.60498	2.33449	2.36187	2.33696	2.20465	2.51513	2.34135	2.03667	2.36119	2.23352	2.21692	2.04466	2.025	2.3118	2.28178	2.06141
1	41640569	41826288	2.59755	2.01078	2.54434	2.60498	2.33449	2.36187	2.33696	2.20465	2.51513	2.34135	2.03667	2.36119	2.23352	2.21692	2.04466	2.025	2.3118	2.28178	2.06141
1	41826288	42008986	2.59755	2.01078	2.54434	2.60498	2.33449	2.36187	2.33696	2.20465	2.51513	2.34135	2.03667	2.36119	2.23352	2.21692	2.04466	2.025	2.3118	2.28178	2.06141
1	42008986	42192630	2.59755	2.01078	2.54434	2.60498	2.33449	2.36187	2.33696	2.20465	2.51513	2.34135	2.03667	2.36119	2.23352	2.21692	2.04466	2.025	2.3118	2.28178	2.06141
1	42192630	42375828	2.59755	2.01078	2.54434	2.60498	2.33449	2.36187	2.33696	2.20465	2.51513	2.34135	2.03667	2.36119	2.23352	2.21692	2.04466	2.025	2.3118	2.28178	2.06141
1	42375828	42564767	2.59755	2.01078	2.54434	2.60498	2.33449	2.36187	2.33696	2.20465	2.51513	2.34135	2.03667	2.36119	2.23352	2.21692	2.04466	2.025	2.3118	2.28178	2.06141
1	42564767	42752038	2.59755	2.01078	2.54434	2.60498	2.33449	2.36187	2.33696	2.20465	2.51513	2.34135	2.03667	2.36119	2.23352	2.21692	2.04466	2.025	2.3118	2.28178	2.06141
1	42752038	42934669	2.59755	2.01078	2.54434	2.60498	2.33449	2.36187	2.33696	2.20465	2.51513	2.34135	2.03667	2.36119	2.23352	2.21692	2.04466	2.025	2.3118	2.28178	2.06141
1	42934669	43118626	2.59755	2.01078	2.54434	2.60498	2.33449	2.36187	2.33696	2.20465	2.51513	2.34135	2.03667	2.36119	2.23352	2.21692	2.04466	2.025	2.3118	2.28178	2.06141
1	43118626	43302963	2.59755	2.01078	2.54434	2.60498	2.33449	2.36187	2.33696	2.20465	2.51513	2.34135	2.03667	2.36119	2.23352	2.21692	2.04466	2.025	2.3118	2.28178	2.06141
1	43302963	43485441	2.59755	2.01078	2.54434	2.60498	2.33449	2.36187	2.33696	2.20465	2.51513	2.34135	2.03667	2.36119	2.23352	2.21692	2.04466	2.025	2.3118	2.28178	2.06141
1	43485441	43673455	2.59755	2.01078	2.54434	2.60498	2.33449	2.36187	2.33696	2.20465	2.51513	2.34135	2.03667	2.36119	2.23352	2.21692	2.04466	2.025	2.3118	2.28178	2.06141
1	43673455	43856171	2.59755	2.01078	2.54434	2.60498	2.33449	2.36187	2.33696	2.20465	2.51513	2.34135	2.03667	2.36119	2.23352	2.21692	2.04466	2.025	2.3118	2.28178	2.06141
1	43856171	44040219	2.59755	2.01078	2.54434	2.60498	2.33449	2.36187	2.33696	2.20465	2.51513	2.34135	2.03667	2.36119	2.23352	2.21692	2.04466	2.025	2.3118	2.28178	2.06141
1	44040219	44223003	2.59755	2.01078	2.54434	2.60498	2.33449	2.36187	2.33696	2.20465	2.51513	2.34135	2.03667	2.36119	2.23352	2.21692	2.04466	2.025	2.3118	2.28178	2.06141
1	44223003	44405618	2.59755	2.01078	2.54434	2.60498	2.33449	2.36187	2.33696	2.20465	2.51513	2.34135	2.03667	2.36119	2.23352	2.21692	2.04466	2.025	2.3118	2.28178	2.06141
1	44405618	44588118	2.59755	2.01078	2.54434	2.60498	2.33449	2.36187	2.33696	2.20465	2.51513	2.34135	2.03667	2.36119	2.23352	2.21692	2.04466	2.025	2.3118	2.28178	2.06141
1	44588118	44771805	2.59755	2.01078	2.54434	2.60498	2.33449	2.36187	2.33696	2.20465	2.51513	2.34135	2.03667	2.36119	2.23352	2.21692	2.04466	2.025	2.3118	2.28178	2.06141
1	44771805	44954526	2.59755	2.01078	2.54434	2.60498	2.33449	2.36187	2.33696	2.20465	2.51513	2.34135	2.03667	2.36119	2.23352	2.21692	2.04466	2.025	2.3118	2.28178	2.06141
1	44954526	45137203	2.59755	2.01078	2.54434	2.60498	2.33449	2.36187	2.33696	2.20465	2.51513	2.34135	2.03667	2.36119	2.23352	2.21692	2.04466	2.025	2.3118	2.28178	2.06141
1	45137203	45320435	2.59755	2.01078	2.54434	2.60498	2.33449	2.36187	2.33696	2.20465	2.51513	2.34135	2.03667	2.36119	2.23352	2.21692	2.04466	2.025	2.3118	2.28178	2.06141
1	45320435	45504430	2.59755	2.01078	2.54434	2.60498	2.33449	2.36187	2.33696	2.20465	2.51513	2.34135	2.03667	2.36119	2.23352	2.21692	2.04466	2.025	2.3118	2.28178	2.06141
1	45504430	45696431	2.59755	2.01078	2.54434	2.60498	2.33449	2.36187	2.33696	2.20465	2.51513	2.34135	2.03667	2.36119	2.23352	2.21692	2.04466	2.025	2.3118	2.28178	2.06141
1	45696431	45882431	2.59755	2.01078	2.54434	2.60498	2.33449	2.36187	2.33696	2.20465	2.51513	2.34135	2.03667	2.36119	2.23352	2.21692	2.04466	2.025	2.3118	2.28178	2.06141
1	45882431	46066645	2.59755	2.01078	2.54434	2.60498	2.33449	2.36187	2.33696	2.20465	2.51513	2.34135	2.03667	2.36119	2.23352	2.21692	2.04466	2.025	2.3118	2.28178	2.06141
1	46066645	46253049	2.59755	2.01078	2.54434	2.60498	2.33449	2.36187	2.33696	2.20465	2.51513	2.34135	2.03667	2.36119	2.23352	2.21692	2.04466	2.025	2.3118	2.28178	2.06141
1	46253049	46438151	2.59755	2.01078	2.54434	2.60498	2.33449	2.36187	2.33696	2.20465	2.51513	2.34135	2.03667	2.36119	2.23352	2.21692	2.04466	2.025	2.3118	2.28178	2.06141
1	46438151	46622952	2.59755	2.01078	2.54434	2.60498	2.33449	2.36187	2.33696	2.20465	2.51513	2.34135	2.03667	2.36119	2.23352	2.21692	2.04466	2.025	2.3118	2.28178	2.06141
1	46622952	46809156	2.59755	2.01078	2.54434	2.60498	2.33449	2.36187	2.33696	2.20465	2.51513	2.34135	2.03667	2.36119	2.23352	2.21692	2.04466	2.025	2.3118	2.28178	2.06141
1	46809156	46993249	2.59755	2.01078	2.54434	2.60498	2.33449	2.36187	2.33696	2.20465	2.51513	2.34135	2.03667	2.36119	2.23352	2.21692	2.04466	2.025	2.3118	2.28178	2.06141
1	46993249	47177550	2.59755	2.01078	2.54434	2.60498	2.33449	2.36187	2.33696	2.20465	2.51513	2.34135	2.03667	2.36119	2.23352	2.21692	2.04466	2.025	2.3118	2.28178	2.06141
1	47177550	47388703	2.59755	2.01078	2.54434	2.60498	2.33449	2.36187	2.33696	2.20465	2.51513	2.34135	2.03667	2.36119	2.23352	2.21692	2.04466	2.025	2.3118	2.28178	2.06141
1	47388703	47606481	2.59755	2.01078	2.54434	2.60498	2.33449	2.36187	2.33696	2.20465	2.51513	2.34135	2.03667	2.36119	2.23352	2.21692	2.04466	2.025	2.3118	2.28178	2.06141
1	47606481	47796206	2.59755	2.01078	2.54434	2.60498	2.33449	2.36187	2.33696	2.20465	2.51513	2.34135	2.03667	2.36119	2.23352	2.21692	2.04466	2.025	2.3118	2.28178	2.06141
1	47796206	47978936	2.59755	2.01078	2.54434	2.60498	2.33449	2.36187	2.33696	2.20465	2.51513	2.34135	2.03667	2.36119	2.23352	2.21692	2.04466	2.025	2.3118	2.28178	2.06141
1	47978936	48162195	2.59755	2.01078	2.54434	2.60498	2.33449	2.36187	2.33696	2.20465	2.51513	2.34135	2.03667	2.36119	2.23352	2.21692	2.04466	2.025	2.3118	2.28178	2.06141
1	48162195	48344937	2.59755	2.01078	2.54434	2.60498	2.33449	2.36187	2.33696	2.20465	2.51513	2.34135	2.03667	2.36119	2.23352	2.21692	2.04466	2.025	2.3118	2.28178	2.06141
1	48344937	48529465	2.59755	2.01078	2.54434	2.60498	2.33449	2.36187	2.33696	2.20465	2.51513	2.34135	2.03667	2.36119	2.23352	2.21692	2.04466	2.025	2.3118	2.28178	2.06141
1	48529465	48721867	2.59755	2.01078	2.54434	2.60498	2.33449	2.36187	2.33696	2.20465	2.51513	2.34135	2.03667	2.36119	2.23352	2.21692	2.04466	2.025	2.3118	2.28178	2.06141
1	48721867	48913225	2.59755	2.01078	2.54434	2.60498	2.33449	2.36187	2.33696	2.20465	2.51513	2.34135	2.03667	2.36119	2.23352	2.21692	2.04466	2.025	2.3118	2.28178	2.06141
1	48913225	49097658	2.59755	2.01078	2.54434	2.60498	2.33449	2.36187	2.33696	2.20465	2.51513	2.34135	2.03667	2.36119	2.23352	2.21692	2.04466	2.025	2.3118	2.28178	2.06141
1	49097658	49280483	2.59755	2.01078	2.54434	2.60498	2.33449	2.36187	2.33696	2.20465	2.51513	2.34135	2.03667	2.36119	2.23352	2.21692	2.04466	2.025	2.3118	2.28178	2.06141
1	49280483	49463095	2.59755	2.01078	2.54434	2.60498	2.33449	2.36187	2.33696	2.20465	2.51513	2.34135	2.03667	2.36119	2.23352	2.21692	2.04466	2.025	2.3118	2.28178	2.06141
1	49463095	49653192	2.59755	2.01078	2.54434	2.60498	2.33449	2.36187	2.33696	2.20465	2.51513	2.34135	2.03667	2.36119	2.23352	2.21692	2.04466	2.025	2.3118	2.28178	2.06141
1	49653192	49843333	2.59755	2.01078	2.54434	2.60498	2.33449	2.36187	2.33696	2.20465	2.51513	2.34135	2.03667	2.36119	2.23352	2.21692	2.04466	2.025	2.3118	2.28178	2.06141
1	49843333	50032054	2.59755	2.01078	2.54434	2.60498	2.33449	2.36187	2.33696	2.20465	2.51513	2.34135	2.03667	2.36119	2.23352	2.21692	2.04466	2.025	2.3118	2.28178	2.06141
1	50032054	50217807	2.59755	2.01078	2.54434	2.60498	2.33449	2.36187	2.33696	2.20465	2.51513	2.34135	2.03667	2.36119	2.23352	2.21692	2.04466	2.025	2.3118	2.28178	2.06141
1	50217807	50413463	2.59755	2.01078	2.54434	2.60498	2.33449	2.36187	2.33696	2.20465	2.51513	2.34135	2.03667	2.36119	2.23352	2.21692	2.04466	2.025	2.3118	2.28178	2.06141
1	50413463	50597109	2.59755	2.01078	2.54434	2.60498	2.33449	2.36187	2.33696	2.20465	2.51513	2.34135	2.03667	2.36119	2.23352	2.21692	2.04466	2.025	2.3118	2.28178	2.06141
1	50597109	50780104	2.59755	2.01078	2.54434	2.60498	2.33449	2.36187	2.33696	2.20465	2.51513	2.34135	2.03667	2.36119	2.23352	2.21692	2.04466	2.025	2.3118	2.28178	2.06141
1	50780104	50963454	2.59755	2.01078	2.54434	2.60498	2.33449	2.36187	2.33696	2.20465	2.51513	2.34135	2.03667	2.36119	2.23352	2.21692	2.04466	2.025	2.3118	2.28178	2.06141
1	50963454	51145967	2.59755	2.01078	2.54434	2.60498	2.33449	2.36187	2.33696	2.20465	2.51513	2.34135	2.03667	2.36119	2.23352	2.21692	2.04466	2.025	2.3118	2.28178	2.06141
1	51145967	51333048	2.59755	2.01078	2.54434	2.60498	2.33449	2.36187	2.33696	2.20465	2.51513	2.34135	2.03667	2.36119	2.23352	2.21692	2.04466	2.025	2.3118	2.28178	2.06141
1	51333048	51519102	2.59755	2.01078	2.54434	2.60498	2.33449	2.36187	2.33696	2.20465	2.51513	2.34135	2.03667	2.36119	2.23352	2.21692	2.04466	2.025	2.3118	2.28178	2.06141
1	51519102	51701877	2.59755	2.01078	2.54434	2.60498	2.33449	2.36187	2.33696	2.20465	2.51513	2.34135	2.03667	2.36119	2.23352	2.21692	2.04466	2.025	2.3118	2.28178	2.06141
1	51701877	51887946	2.59755	2.01078	2.54434	2.60498	2.33449	2.36187	2.33696	2.20465	2.51513	2.34135	2.03667	2.36119	2.23352	2.21692	2.04466	2.025	2.3118	2.28178	2.06141
1	51887946	52071661	2.59755	2.01078	2.54434	2.60498	2.33449	2.36187	2.33696	2.20465	2.51513	2.34135	2.03667	2.36119	2.23352	2.21692	2.04466	2.025	2.3118	2.28178	2.06141
1	52071661	52256232	2.59755	2.01078	2.54434	2.60498	2.33449	2.36187	2.33696	2.20465	2.51513	2.34135	2.03667	2.36119	2.23352	2.21692	2.04466	2.025	2.3118	2.28178	2.06141
1	52256232	52438894	2.59755	2.01078	2.54434	2.60498	2.33449	2.36187	2.33696	2.20465	2.51513	2.34135	2.03667	2.36119	2.23352	2.21692	2.04466	2.025	2.3118	2.28178	2.06141
1	52438894	52622472	2.59755	2.01078	2.54434	2.60498	2.33449	2.36187	2.33696	2.20465	2.51513	2.34135	2.03667	2.36119	2.23352	2.21692	2.04466	2.025	2.3118	2.28178	2.06141
1	52622472	52810428	2.59755	2.01078	2.54434	2.60498	2.33449	2.36187	2.33696	2.20465	2.51513	2.34135	2.03667	2.36119	2.23352	2.21692	2.04466	2.025	2.3118	2.28178	2.06141
1	52810428	52992954	2.59755	2.01078	2.54434	2.60498	2.33449	2.36187	2.33696	2.20465	2.51513	2.34135	2.03667	2.36119	2.23352	2.21692	2.04466	2.025	2.3118	2.28178	2.06141
1	52992954	53175681	2.59755	2.01078	2.54434	2.60498	2.33449	2.36187	2.33696	2.20465	2.51513	2.34135	2.03667	2.36119	2.23352	2.21692	2.04466	2.025	2.3118	2.28178	2.06141
1	53175681	53359423	2.59755	2.01078	2.54434	2.60498	2.33449	2.36187	2.33696	2.20465	2.51513	2.34135	2.03667	2.36119	2.23352	2.21692	2.04466	2.025	2.3118	2.28178	2.06141
1	53359423	53544080	2.59755	2.01078	2.54434	2.60498	2.33449	2.36187	2.33696	2.20465	2.51513	2.34135	2.03667	2.36119	2.23352	2.21692	2.04466	2.025	2.3118	2.28178	2.06141
1	53544080	53726570	2.59755	2.01078	2.54434	2.60498	2.33449	2.36187	2.33696	2.20465	2.51513	2.34135	2.03667	2.36119	2.23352	2.21692	2.04466	2.025	2.3118	2.28178	2.06141
1	53726570	53911313	2.59755	2.01078	2.54434	2.60498	2.33449	2.36187	2.33696	2.20465	2.51513	2.34135	2.03667	2.36119	2.23352	2.21692	2.04466	2.025	2.3118	2.28178	2.06141
1	53911313	54094103	2.59755	2.01078	2.54434	2.60498	2.33449	2.36187	2.33696	2.20465	2.51513	2.34135	2.03667	2.36119	2.23352	2.21692	2.04466	2.025	2.3118	2.28178	2.06141
1	54094103	54276875	2.59755	2.01078	2.54434	2.60498	2.33449	2.36187	2.33696	2.20465	2.51513	2.34135	2.03667	2.36119	2.23352	2.21692	2.04466	2.025	2.3118	2.28178	2.06141
1	54276875	54459366	2.59755	2.01078	2.54434	2.60498	2.33449	2.36187	2.33696	2.20465	2.51513	2.34135	2.03667	2.36119	2.23352	2.21692	2.04466	2.025	2.3118	2.28178	2.06141
1	54459366	54642528	2.59755	2.01078	2.54434	2.60498	2.33449	2.36187	2.33696	2.20465	2.51513	2.34135	2.03667	2.36119	2.23352	2.21692	2.04466	2.025	2.3118	2.28178	2.06141
1	54642528	54826276	2.59755	2.01078	2.54434	2.60498	2.33449	2.36187	2.33696	2.20465	2.51513	2.34135	2.03667	2.36119	2.23352	2.21692	2.04466	2.025	2.3118	2.28178	2.06141
1	54826276	55010500	2.59755	2.01078	2.54434	2.60498	2.33449	2.36187	2.33696	2.20465	2.51513	2.34135	2.03667	2.36119	2.23352	2.21692	2.04466	2.025	2.3118	2.28178	2.06141
1	55010500	55194816	2.59755	2.01078	2.54434	2.60498	2.33449	2.36187	2.33696	2.20465	2.51513	2.34135	2.03667	2.36119	2.23352	2.21692	2.04466	2.025	2.3118	2.28178	2.06141
1	55194816	55378233	2.59755	2.01078	2.54434	2.60498	2.33449	2.36187	2.33696	2.20465	2.51513	2.34135	2.03667	2.36119	2.23352	2.21692	2.04466	2.025	2.3118	2.28178	2.06141
1	55378233	55563640	2.59755	2.01078	2.54434	2.60498	2.33449	2.36187	2.33696	2.20465	2.51513	2.34135	2.03667	2.36119	2.23352	2.21692	2.04466	2.025	2.3118	2.28178	2.06141
1	55563640	55746631	2.59755	2.01078	2.54434	2.60498	2.33449	2.36187	2.33696	2.20465	2.51513	2.34135	2.03667	2.36119	2.23352	2.21692	2.04466	2.025	2.3118	2.28178	2.06141
1	55746631	55930179	2.59755	2.01078	2.54434	2.60498	2.33449	2.36187	2.33696	2.20465	2.51513	2.34135	2.03667	2.36119	2.23352	2.21692	2.04466	2.025	2.3118	2.28178	2.06141
1	55930179	56117588	2.59755	2.01078	2.54434	2.60498	2.33449	2.36187	2.33696	2.20465	2.51513	2.34135	2.03667	2.36119	2.23352	2.21692	2.04466	2.025	2.3118	2.28178	2.06141
1	56117588	56301191	2.59755	2.01078	2.54434	2.60498	2.33449	2.36187	2.33696	2.20465	2.51513	2.34135	2.03667	2.36119	2.23352	2.21692	2.04466	2.025	2.3118	2.28178	2.06141
1	56301191	56484476	2.59755	2.01078	2.54434	2.60498	2.33449	2.36187	2.33696	2.20465	2.51513	2.34135	2.03667	2.36119	2.23352	2.21692	2.04466	2.025	2.3118	2.28178	2.06141
1	56484476	56669171	2.59755	2.01078	2.54434	2.60498	2.33449	2.36187	2.33696	2.20465	2.51513	2.34135	2.03667	2.36119	2.23352	2.21692	2.04466	2.025	2.3118	2.28178	2.06141
1	56669171	56857227	2.59755	2.01078	2.54434	2.60498	2.33449	2.36187	2.33696	2.20465	2.51513	2.34135	2.03667	2.36119	2.23352	2.21692	2.04466	2.025	2.3118	2.28178	2.06141
1	56857227	57039859	2.59755	2.01078	2.54434	2.60498	2.33449	2.36187	2.33696	2.20465	2.51513	2.34135	2.03667	2.36119	2.23352	2.21692	2.04466	2.025	2.3118	2.28178	2.06141
1	57039859	57223617	2.59755	2.01078	2.54434	2.60498	2.33449	2.36187	2.33696	2.20465	2.51513	2.34135	2.03667	2.36119	2.23352	2.21692	2.04466	2.025	2.3118	2.28178	2.06141
1	57223617	57406355	2.59755	2.01078	2.54434	2.60498	2.33449	2.36187	2.33696	2.20465	2.51513	2.34135	2.03667	2.36119	2.23352	2.21692	2.04466	2.025	2.3118	2.28178	2.06141
1	57406355	57589492	2.59755	2.01078	2.54434	2.60498	2.33449	2.36187	2.33696	2.20465	2.51513	2.34135	2.03667	2.36119	2.23352	2.21692	2.04466	2.025	2.3118	2.28178	2.06141
1	57589492	57773113	2.59755	2.01078	2.54434	2.60498	2.33449	2.36187	2.33696	2.20465	2.51513	2.34135	2.03667	2.36119	2.23352	2.21692	2.04466	2.025	2.3118	2.28178	2.06141
1	57773113	57956013	2.59755	2.01078	2.54434	2.60498	2.33449	2.36187	2.33696	2.20465	2.51513	2.34135	2.03667	2.36119	2.23352	2.21692	2.04466	2.025	2.3118	2.28178	2.06141
1	57956013	58140353	2.59755	2.01078	2.54434	2.60498	2.33449	2.36187	2.33696	2.20465	2.51513	2.34135	2.03667	2.36119	2.23352	2.21692	2.04466	2.025	2.3118	2.28178	2.06141
1	58140353	58323286	2.59755	2.01078	2.54434	2.60498	2.33449	2.36187	2.33696	2.20465	2.51513	2.34135	2.03667	2.36119	2.23352	2.21692	2.04466	2.025	2.3118	2.28178	2.06141
1	58323286	58506674	2.59755	2.01078	2.54434	2.60498	2.33449	2.36187	2.33696	2.20465	2.51513	2.34135	2.03667	2.36119	2.23352	2.21692	2.04466	2.025	2.3118	2.28178	2.06141
1	58506674	58696886	2.59755	2.01078	2.54434	2.60498	2.33449	2.36187	2.33696	2.20465	2.51513	2.34135	2.03667	2.36119	2.23352	2.21692	2.04466	2.025	2.3118	2.28178	2.06141
1	58696886	58890700	2.59755	2.01078	2.54434	2.60498	2.33449	2.36187	2.33696	2.20465	2.51513	2.34135	2.03667	2.36119	2.23352	2.21692	2.04466	2.025	2.3118	2.28178	2.06141
1	58890700	59077669	2.59755	2.01078	2.54434	2.60498	2.33449	2.36187	2.33696	2.20465	2.51513	2.34135	2.03667	2.36119	2.23352	2.21692	2.04466	2.025	2.3118	2.28178	2.06141
1	59077669	59261431	2.59755	2.01078	2.54434	2.60498	2.33449	2.36187	2.33696	2.20465	2.51513	2.34135	2.03667	2.36119	2.23352	2.21692	2.04466	2.025	2.3118	2.28178	2.06141
1	59261431	59446960	2.59755	2.01078	2.54434	2.60498	2.33449	2.36187	2.33696	2.20465	2.51513	2.34135	2.03667	2.36119	2.23352	2.21692	2.04466	2.025	2.3118	2.28178	2.06141
1	59446960	59629431	2.59755	2.01078	2.54434	2.60498	2.33449	2.36187	2.33696	2.20465	2.51513	2.34135	2.03667	2.36119	2.23352	2.21692	2.04466	2.025	2.3118	2.28178	2.06141
1	59629431	59815519	2.59755	2.01078	2.54434	2.60498	2.33449	2.36187	2.33696	2.20465	2.51513	2.34135	2.03667	2.36119	2.23352	2.21692	2.04466	2.025	2.3118	2.28178	2.06141
1	59815519	60005833	2.59755	2.01078	2.54434	2.60498	2.33449	2.36187	2.33696	2.20465	2.51513	2.34135	2.03667	2.36119	2.23352	2.21692	2.04466	2.025	2.3118	2.28178	2.06141
1	60005833	60197395	2.59755	2.01078	2.54434	2.60498	2.33449	2.36187	2.33696	2.20465	2.51513	2.34135	2.03667	2.36119	2.23352	2.21692	2.04466	2.025	2.3118	2.28178	2.06141
1	60197395	60380009	2.59755	2.01078	2.54434	2.60498	2.33449	2.36187	2.33696	2.20465	2.51513	2.34135	2.03667	2.36119	2.23352	2.21692	2.04466	2.025	2.3118	2.28178	2.06141
1	60380009	60563268	2.59755	2.01078	2.54434	2.60498	2.33449	2.36187	2.33696	2.20465	2.51513	2.34135	2.03667	2.36119	2.23352	2.21692	2.04466	2.025	2.3118	2.28178	2.06141
1	60563268	60751343	2.59755	2.01078	2.54434	2.60498	2.33449	2.36187	2.33696	2.20465	2.51513	2.34135	2.03667	2.36119	2.23352	2.21692	2.04466	2.025	2.3118	2.28178	2.06141
1	60751343	60939320	2.59755	2.01078	2.54434	2.60498	2.33449	2.36187	2.33696	2.20465	2.51513	2.34135	2.03667	2.36119	2.23352	2.21692	2.04466	2.025	2.3118	2.28178	2.06141
1	60939320	61133513	2.59755	2.01078	2.54434	2.60498	2.33449	2.36187	2.33696	2.20465	2.51513	2.34135	2.03667	2.36119	2.23352	2.21692	2.04466	2.025	2.3118	2.28178	2.06141
1	61133513	61319539	2.59755	2.01078	2.54434	2.60498	2.33449	2.36187	2.33696	2.20465	2.51513	2.34135	2.03667	2.36119	2.23352	2.21692	2.04466	2.025	2.3118	2.28178	2.06141
1	61319539	61502102	2.59755	2.01078	2.54434	2.60498	2.33449	2.36187	2.33696	2.20465	2.51513	2.34135	2.03667	2.36119	2.23352	2.21692	2.04466	2.025	2.3118	2.28178	2.06141
1	61502102	61684699	2.59755	2.01078	2.54434	2.60498	2.33449	2.36187	2.33696	2.20465	2.51513	2.34135	2.03667	2.36119	1.77685	1.84527	2.04466	2.025	2.3118	2.28178	2.06141
1	61684699	61867131	2.59755	2.01078	2.54434	2.60498	2.33449	2.36187	2.33696	2.20465	2.51513	2.34135	2.03667	2.36119	1.77685	1.84527	2.04466	2.025	2.3118	2.28178	2.06141
1	61867131	62050825	2.59755	2.01078	2.54434	1.86248	2.33449	1.9157	2.33696	2.20465	2.04633	2.34135	2.03667	2.36119	1.77685	1.84527	2.04466	2.025	2.3118	2.28178	2.06141
1	62050825	62233631	2.59755	2.01078	1.84732	1.86248	1.55765	1.9157	1.91982	1.84711	2.04633	2.34135	2.03667	2.36119	1.77685	1.84527	2.04466	2.025	2.3118	2.28178	2.06141
1	62233631	62418360	1.91642	2.01078	1.84732	1.86248	1.55765	1.9157	1.91982	1.84711	2.04633	2.34135	2.03667	2.36119	1.77685	1.84527	2.04466	2.025	1.63103	2.28178	2.06141
1	62418360	62601702	1.91642	2.01078	1.84732	1.86248	1.55765	1.9157	1.91982	1.84711	2.04633	2.34135	2.03667	2.36119	1.77685	1.84527	2.04466	2.025	1.63103	2.28178	2.06141
1	62601702	62784608	1.91642	2.01078	1.84732	1.86248	1.55765	1.9157	1.91982	1.84711	2.04633	2.34135	2.03667	2.36119	1.77685	1.84527	2.04466	2.025	1.63103	2.28178	2.06141
1	62784608	62967244	1.91642	2.01078	1.84732	1.86248	1.55765	1.9157	1.91982	1.84711	2.04633	2.34135	2.03667	2.36119	1.77685	1.84527	2.04466	2.025	1.63103	2.28178	2.06141
1	62967244	63152380	1.91642	2.01078	1.84732	1.86248	1.55765	1.9157	1.91982	1.84711	2.04633	2.34135	2.03667	2.36119	1.77685	1.84527	2.04466	2.025	1.63103	2.28178	2.06141
1	63152380	63338958	1.91642	2.01078	1.84732	1.86248	1.55765	1.9157	1.91982	1.84711	2.04633	2.34135	2.03667	2.36119	1.77685	1.84527	2.04466	2.025	1.63103	2.28178	2.06141
1	63338958	63522028	1.91642	2.01078	1.84732	1.86248	1.55765	1.9157	1.91982	1.84711	2.04633	2.34135	2.03667	2.36119	1.77685	1.84527	2.04466	2.025	1.63103	2.28178	2.06141
1	63522028	63704741	1.91642	2.01078	1.84732	1.86248	1.55765	1.9157	1.91982	1.84711	2.04633	2.34135	2.03667	2.36119	1.77685	1.84527	2.04466	2.025	1.63103	2.28178	2.06141
1	63704741	63889743	1.91642	2.01078	1.50606	1.44351	1.55765	1.58176	1.91982	1.84711	2.04633	1.54439	2.03667	1.46874	1.77685	1.84527	2.04466	2.025	1.63103	1.70371	2.06141
1	63889743	64076655	1.91642	2.01078	1.50606	1.44351	1.55765	1.58176	1.70693	1.84711	1.56403	1.54439	2.03667	1.46874	1.77685	1.84527	2.04466	2.025	1.63103	1.70371	2.06141
1	64076655	64259103	1.91642	2.01078	1.50606	1.44351	1.55765	1.58176	1.70693	1.84711	1.56403	1.54439	2.03667	1.46874	1.77685	1.84527	2.04466	2.025	1.63103	1.70371	2.06141
1	64259103	64443863	1.91642	2.01078	1.50606	1.44351	1.55765	1.58176	1.70693	1.84711	1.56403	1.54439	2.03667	1.46874	1.77685	1.84527	2.04466	2.025	1.63103	1.70371	2.06141
1	64443863	64626330	1.91642	2.01078	1.50606	1.44351	1.55765	1.58176	1.70693	1.84711	1.56403	1.54439	2.03667	1.46874	1.77685	1.84527	2.04466	2.025	1.63103	1.70371	2.06141
1	64626330	64814799	1.91642	2.01078	1.50606	1.44351	1.55765	1.58176	1.70693	1.84711	1.56403	1.54439	2.03667	1.46874	1.77685	1.84527	2.04466	2.025	1.63103	1.70371	2.06141
1	64814799	65002250	1.91642	2.01078	1.50606	1.44351	1.55765	1.58176	1.70693	1.84711	1.56403	1.54439	2.03667	1.46874	1.77685	1.84527	2.04466	2.025	1.63103	1.70371	2.06141
1	65002250	65184848	1.91642	2.01078	1.50606	1.44351	1.55765	1.58176	1.70693	1.84711	1.56403	1.54439	2.03667	1.46874	1.77685	1.84527	2.04466	2.025	1.63103	1.70371	2.06141
1	65184848	65368572	1.91642	2.01078	1.50606	1.44351	1.55765	1.58176	1.70693	1.84711	1.56403	1.54439	2.03667	1.46874	1.77685	1.84527	2.04466	2.025	1.63103	1.70371	2.06141
1	65368572	65551271	1.91642	2.01078	1.50606	1.44351	1.55765	1.58176	1.70693	1.84711	1.56403	1.54439	2.03667	1.46874	1.77685	1.84527	2.04466	2.025	1.63103	1.70371	2.06141
1	65551271	65737443	1.91642	2.01078	1.50606	1.44351	1.55765	1.58176	1.70693	1.84711	1.56403	1.54439	2.03667	1.46874	1.77685	1.84527	2.04466	2.025	1.63103	1.70371	2.06141
1	65737443	65924301	1.91642	2.01078	1.50606	1.44351	1.55765	1.58176	1.70693	1.84711	1.56403	1.54439	2.03667	1.46874	1.77685	1.84527	2.04466	2.025	1.63103	1.70371	2.06141
1	65924301	66118913	1.91642	2.01078	1.50606	1.44351	1.55765	1.58176	1.70693	1.84711	1.56403	1.54439	2.03667	1.46874	1.77685	1.84527	2.04466	2.025	1.63103	1.70371	2.06141
1	66118913	66304195	1.91642	2.01078	1.50606	1.44351	1.55765	1.58176	1.70693	1.84711	1.56403	1.54439	2.03667	1.46874	1.77685	1.84527	2.04466	2.025	1.63103	1.70371	2.06141
1	66304195	66490519	1.91642	2.01078	1.50606	1.44351	1.55765	1.58176	1.70693	1.84711	1.56403	1.54439	2.03667	1.46874	1.77685	1.84527	2.04466	2.025	1.63103	1.70371	2.06141
1	66490519	66680313	1.91642	2.01078	1.50606	1.44351	1.55765	1.58176	1.70693	1.84711	1.56403	1.54439	2.03667	1.46874	1.77685	1.84527	2.04466	2.025	1.63103	1.70371	2.06141
1	66680313	66862928	1.91642	2.01078	1.50606	1.44351	1.55765	1.58176	1.70693	1.84711	1.56403	1.54439	2.03667	1.46874	1.77685	1.84527	2.04466	2.025	1.63103	1.70371	2.06141
1	66862928	67050187	1.91642	2.01078	1.50606	1.44351	1.55765	1.58176	1.70693	1.84711	1.56403	1.54439	2.03667	1.46874	1.77685	1.84527	2.04466	2.025	1.63103	1.70371	2.06141
1	67050187	67233395	1.91642	2.01078	1.50606	1.44351	1.55765	1.58176	1.70693	1.84711	1.56403	1.54439	2.03667	1.46874	1.77685	1.84527	2.04466	2.025	1.63103	1.70371	2.06141
1	67233395	67422151	1.91642	2.01078	1.50606	1.44351	1.55765	1.58176	1.70693	1.84711	1.56403	1.54439	2.03667	1.46874	1.77685	1.84527	2.04466	2.025	1.63103	1.70371	2.06141
1	67422151	67610410	1.91642	2.01078	1.50606	1.44351	1.55765	1.58176	1.70693	1.84711	1.56403	1.54439	2.03667	1.46874	1.77685	1.84527	2.04466	2.025	1.63103	1.70371	2.06141
1	67610410	67795014	1.91642	2.01078	1.50606	1.44351	1.55765	1.58176	1.70693	1.84711	1.56403	1.54439	2.03667	1.46874	1.77685	1.84527	2.04466	2.025	1.63103	1.70371	2.06141
1	67795014	67978645	1.91642	2.01078	1.50606	1.44351	1.55765	1.58176	1.70693	1.84711	1.56403	1.54439	2.03667	1.46874	1.77685	1.84527	2.04466	2.025	1.63103	1.70371	2.06141
1	67978645	68164064	1.91642	2.01078	1.50606	1.44351	1.55765	1.58176	1.70693	1.84711	1.56403	1.54439	2.03667	1.46874	1.77685	1.84527	2.04466	2.025	1.63103	1.70371	2.06141
1	68164064	68347370	1.91642	2.01078	1.50606	1.44351	1.55765	1.58176	1.70693	1.84711	1.56403	1.54439	2.03667	1.46874	1.77685	1.84527	2.04466	2.025	1.63103	1.70371	2.06141
1	68347370	68530077	1.91642	2.01078	1.50606	1.44351	1.55765	1.58176	1.70693	1.84711	1.56403	1.54439	2.03667	1.46874	1.77685	1.84527	2.04466	2.025	1.63103	1.70371	2.06141
1	68530077	68713451	1.91642	2.01078	1.50606	1.44351	1.55765	1.58176	1.70693	1.84711	1.56403	1.54439	2.03667	1.46874	1.77685	1.84527	2.04466	2.025	1.63103	1.70371	2.06141
1	68713451	68898309	1.91642	2.01078	1.50606	1.44351	1.55765	1.58176	1.70693	1.84711	1.56403	1.54439	2.03667	1.46874	1.77685	1.84527	2.04466	2.025	1.63103	1.70371	2.06141
1	68898309	69081417	1.91642	2.01078	1.50606	1.44351	1.55765	1.58176	1.70693	1.84711	1.56403	1.54439	2.03667	1.46874	1.77685	1.84527	2.04466	2.025	1.63103	1.70371	2.06141
1	69081417	69271498	1.91642	2.01078	1.50606	1.44351	1.55765	1.58176	1.70693	1.84711	1.56403	1.54439	2.03667	1.46874	1.77685	1.84527	2.04466	2.025	1.63103	1.70371	2.06141
1	69271498	69465753	1.91642	2.01078	1.50606	1.44351	1.55765	1.58176	1.70693	1.84711	1.56403	1.54439	2.03667	1.46874	1.77685	1.84527	2.04466	2.025	1.63103	1.70371	2.06141
1	69465753	69656031	1.91642	2.01078	1.50606	1.44351	1.55765	1.58176	1.70693	1.84711	1.56403	1.54439	2.03667	1.46874	1.77685	1.84527	2.04466	2.025	1.63103	1.70371	2.06141
1	69656031	69839322	1.91642	2.01078	1.50606	1.44351	1.55765	1.58176	1.70693	1.84711	1.56403	1.54439	2.03667	1.46874	1.77685	1.84527	2.04466	2.025	1.63103	1.70371	2.06141
1	69839322	70024080	1.91642	2.01078	1.50606	1.44351	1.55765	1.58176	1.70693	1.84711	1.56403	1.54439	2.03667	1.46874	1.77685	1.84527	2.04466	2.025	1.63103	1.70371	2.06141
1	70024080	70208019	1.91642	2.01078	1.50606	1.44351	1.55765	1.58176	1.70693	1.84711	1.56403	1.54439	2.03667	1.46874	1.77685	1.84527	2.04466	2.025	1.63103	1.70371	2.06141
1	70208019	70401651	1.91642	2.01078	1.50606	1.44351	1.55765	1.58176	1.70693	1.84711	1.56403	1.54439	2.03667	1.46874	1.77685	1.84527	2.04466	2.025	1.63103	1.70371	2.06141
1	70401651	70587722	1.91642	2.01078	1.50606	1.44351	1.55765	1.58176	1.70693	1.84711	1.56403	1.54439	2.03667	1.46874	1.77685	1.84527	2.04466	2.025	1.63103	1.70371	2.06141
1	70587722	70770573	1.91642	2.01078	1.50606	1.44351	1.55765	1.58176	1.70693	1.84711	1.56403	1.54439	2.03667	1.46874	1.77685	1.84527	2.04466	2.025	1.63103	1.70371	2.06141
1	70770573	70953808	1.91642	2.01078	1.50606	1.44351	1.55765	1.58176	1.70693	1.84711	1.56403	1.54439	2.03667	1.46874	1.77685	1.84527	2.04466	2.025	1.63103	1.70371	2.06141
1	70953808	71142117	1.91642	2.01078	1.50606	1.44351	1.55765	1.58176	1.70693	1.84711	1.56403	1.54439	2.03667	1.46874	1.77685	1.84527	2.04466	2.025	1.63103	1.70371	2.06141
1	71142117	71328035	1.91642	2.01078	1.50606	1.44351	1.55765	1.58176	1.70693	1.84711	1.56403	1.54439	2.03667	1.46874	1.77685	1.84527	2.04466	2.025	1.63103	1.70371	2.06141
1	71328035	71511313	1.91642	2.01078	1.50606	1.44351	1.55765	1.58176	1.70693	1.84711	1.56403	1.54439	2.03667	1.46874	1.77685	1.84527	2.04466	2.025	1.63103	1.70371	2.06141
1	71511313	71702511	1.91642	2.01078	1.50606	1.44351	1.55765	1.58176	1.70693	1.84711	1.56403	1.54439	2.03667	1.46874	1.77685	1.84527	2.04466	2.025	1.63103	1.70371	2.06141
1	71702511	71885418	1.91642	2.01078	1.50606	1.44351	1.55765	1.58176	1.70693	1.84711	1.56403	1.54439	2.03667	1.46874	1.77685	1.84527	2.04466	2.025	1.63103	1.70371	2.06141
1	71885418	72073899	1.91642	2.01078	1.50606	1.44351	1.55765	1.58176	1.70693	1.84711	1.56403	1.54439	2.03667	1.46874	1.77685	1.84527	2.04466	2.025	1.63103	1.70371	2.06141
1	72073899	72256868	1.91642	2.01078	1.50606	1.44351	1.55765	1.58176	1.70693	1.84711	1.56403	1.54439	2.03667	1.46874	1.77685	1.84527	2.04466	2.025	1.63103	1.70371	2.06141
1	72256868	72445532	1.91642	2.01078	1.50606	1.44351	1.55765	1.58176	1.70693	1.84711	1.56403	1.54439	2.03667	1.46874	1.77685	1.84527	2.04466	2.025	1.63103	1.70371	2.06141
1	72445532	72628320	1.91642	2.01078	1.50606	1.44351	1.55765	1.58176	1.70693	1.84711	1.56403	1.54439	2.03667	1.46874	1.77685	1.84527	2.04466	2.025	1.63103	1.70371	2.06141
1	72628320	72810944	1.91642	2.01078	1.50606	1.44351	1.55765	1.58176	1.70693	1.84711	1.56403	1.54439	2.03667	1.46874	1.77685	1.84527	2.04466	2.025	1.63103	1.70371	2.06141
1	72810944	72995402	1.91642	2.01078	1.50606	1.44351	1.55765	1.58176	1.70693	1.84711	1.56403	1.54439	2.03667	1.46874	1.77685	1.84527	2.04466	2.025	1.63103	1.70371	2.06141
1	72995402	73178465	1.91642	2.01078	1.50606	1.44351	1.55765	1.58176	1.70693	1.84711	1.56403	1.54439	2.03667	1.46874	1.77685	1.84527	2.04466	2.025	1.63103	1.70371	2.06141
1	73178465	73362970	1.91642	2.01078	1.50606	1.44351	1.55765	1.58176	1.70693	1.84711	1.56403	1.54439	2.03667	1.46874	1.77685	1.84527	2.04466	2.025	1.63103	1.70371	2.06141
1	73362970	73553653	1.91642	2.01078	1.50606	1.44351	1.55765	1.58176	1.70693	1.84711	1.56403	1.54439	2.03667	1.46874	1.77685	1.84527	2.04466	2.025	1.63103	1.70371	2.06141
1	73553653	73738345	1.91642	2.01078	1.50606	1.44351	1.55765	1.58176	1.70693	1.84711	1.56403	1.54439	2.03667	1.46874	1.77685	1.84527	2.04466	2.025	1.63103	1.70371	2.06141
1	73738345	73923529	1.91642	2.01078	1.50606	1.44351	1.55765	1.58176	1.70693	1.84711	1.56403	1.54439	2.03667	1.46874	1.77685	1.84527	2.04466	2.025	1.63103	1.70371	2.06141
1	73923529	74107124	1.91642	2.01078	1.50606	1.44351	1.55765	1.58176	1.70693	1.84711	1.56403	1.54439	2.03667	1.46874	1.77685	1.84527	2.04466	2.025	1.63103	1.70371	2.06141
1	74107124	74289882	1.91642	2.01078	1.50606	1.44351	1.55765	1.58176	1.70693	1.84711	1.56403	1.54439	2.03667	1.46874	1.77685	1.84527	2.04466	2.025	1.63103	1.70371	2.06141
1	74289882	74472332	1.91642	2.01078	1.50606	1.44351	1.55765	1.58176	1.70693	1.84711	1.56403	1.54439	2.03667	1.46874	1.77685	1.84527	2.04466	2.025	1.63103	1.70371	2.06141
1	74472332	74657798	1.91642	2.01078	1.50606	1.44351	1.55765	1.58176	1.70693	1.84711	1.56403	1.54439	2.03667	1.46874	1.77685	1.84527	2.04466	2.025	1.63103	1.70371	2.06141
1	74657798	74844923	1.91642	2.01078	1.50606	1.44351	1.55765	1.58176	1.70693	1.84711	1.56403	1.54439	2.03667	1.46874	1.77685	1.84527	2.04466	2.025	1.63103	1.70371	2.06141
1	74844923	75033397	1.91642	2.01078	1.50606	1.44351	1.55765	1.58176	1.70693	1.84711	1.56403	1.54439	2.03667	1.46874	1.77685	1.84527	2.04466	2.025	1.63103	1.70371	2.06141
1	75033397	75216216	1.91642	2.01078	1.50606	1.44351	1.55765	1.58176	1.70693	1.84711	1.56403	1.54439	2.03667	1.46874	1.77685	1.84527	2.04466	2.025	1.63103	1.70371	2.06141
1	75216216	75404580	1.91642	2.01078	1.50606	1.44351	1.55765	1.58176	1.70693	1.84711	1.56403	1.54439	2.03667	1.46874	1.77685	1.84527	2.04466	2.025	1.63103	1.70371	2.06141
1	75404580	75594071	1.91642	2.01078	1.50606	1.44351	1.55765	1.58176	1.70693	1.84711	1.56403	1.54439	2.03667	1.46874	1.77685	1.84527	2.04466	2.025	1.63103	1.70371	2.06141
1	75594071	75777552	1.91642	2.01078	1.50606	1.44351	1.55765	1.58176	1.70693	1.84711	1.56403	1.54439	2.03667	1.46874	1.77685	1.84527	2.04466	2.025	1.63103	1.70371	2.06141
1	75777552	75973308	1.91642	2.01078	1.50606	1.44351	1.55765	1.58176	1.70693	1.84711	1.56403	1.54439	2.03667	1.46874	1.77685	1.84527	2.04466	2.025	1.63103	1.70371	2.06141
1	75973308	76162222	1.91642	2.01078	1.50606	1.44351	1.55765	1.58176	1.70693	1.84711	1.56403	1.54439	2.03667	1.46874	1.77685	1.84527	2.04466	2.025	1.63103	1.70371	2.06141
1	76162222	76349967	1.91642	2.01078	1.50606	1.44351	1.55765	1.58176	1.70693	1.84711	1.56403	1.54439	2.03667	1.46874	1.77685	1.84527	2.04466	2.025	1.63103	1.70371	2.06141
1	76349967	76533689	1.91642	2.01078	1.50606	1.44351	1.55765	1.58176	1.70693	1.84711	1.56403	1.54439	2.03667	1.46874	1.77685	1.84527	2.04466	2.025	1.63103	1.70371	2.06141
1	76533689	76717474	1.91642	2.01078	1.50606	1.44351	1.55765	1.58176	1.70693	1.84711	1.56403	1.54439	2.03667	1.46874	1.77685	1.84527	2.04466	2.025	1.63103	1.70371	2.06141
1	76717474	76899912	1.91642	2.01078	1.50606	1.44351	1.55765	1.58176	1.70693	1.84711	1.56403	1.54439	2.03667	1.46874	1.77685	1.84527	2.04466	2.025	1.63103	1.70371	2.06141
1	76899912	77085493	1.91642	2.01078	1.50606	1.44351	1.55765	1.58176	1.70693	1.84711	1.56403	1.54439	2.03667	1.46874	1.77685	1.84527	2.04466	2.025	1.63103	1.70371	2.06141
1	77085493	77269881	1.91642	2.01078	1.50606	1.44351	1.55765	1.58176	1.70693	1.84711	1.56403	1.54439	2.03667	1.46874	1.77685	1.84527	2.04466	2.025	1.63103	1.70371	2.06141
1	77269881	77457153	1.91642	2.01078	1.50606	1.44351	1.55765	1.58176	1.70693	1.84711	1.56403	1.54439	2.03667	1.46874	1.77685	1.84527	2.04466	2.025	1.63103	1.70371	2.06141
1	77457153	77647079	1.91642	2.01078	1.50606	1.44351	1.55765	1.58176	1.70693	1.84711	1.56403	1.54439	2.03667	1.46874	1.77685	1.84527	2.04466	2.025	1.63103	1.70371	2.06141
1	77647079	77829917	1.91642	2.01078	1.50606	1.44351	1.55765	1.58176	1.70693	1.84711	1.56403	1.54439	2.03667	1.46874	1.77685	1.84527	2.04466	2.025	1.63103	1.70371	2.06141
1	77829917	78014653	1.91642	2.01078	1.50606	1.44351	1.55765	1.58176	1.70693	1.84711	1.56403	1.54439	2.03667	1.46874	1.77685	1.84527	2.04466	2.025	1.63103	1.70371	2.06141
1	78014653	78197121	1.91642	2.01078	1.50606	1.44351	1.55765	1.58176	1.70693	1.84711	1.56403	1.54439	2.03667	1.46874	1.77685	1.84527	2.04466	2.025	1.63103	1.70371	2.06141
1	78197121	78385038	1.91642	2.01078	1.50606	1.44351	1.55765	1.58176	1.70693	1.84711	1.56403	1.54439	2.03667	1.46874	1.77685	1.84527	2.04466	2.025	1.63103	1.70371	2.06141
1	78385038	78568313	1.91642	2.01078	1.50606	1.44351	1.55765	1.58176	1.70693	1.84711	1.56403	1.54439	2.03667	1.46874	1.77685	1.84527	2.04466	2.025	1.63103	1.70371	2.06141
1	78568313	78758633	1.91642	2.01078	1.50606	1.44351	1.55765	1.58176	1.70693	1.84711	1.56403	1.54439	2.03667	1.46874	1.77685	1.84527	2.04466	2.025	1.63103	1.70371	2.06141
1	78758633	78942611	1.91642	2.01078	1.50606	1.44351	1.55765	1.58176	1.70693	1.84711	1.56403	1.54439	2.03667	1.46874	1.77685	1.84527	2.04466	2.025	1.63103	1.70371	2.06141
1	78942611	79127353	1.91642	2.01078	1.50606	1.44351	1.55765	1.58176	1.70693	1.84711	1.56403	1.54439	2.03667	1.46874	1.77685	1.84527	2.04466	2.025	1.63103	1.70371	2.06141
1	79127353	79310578	1.91642	2.01078	1.50606	1.44351	1.55765	1.58176	1.70693	1.84711	1.56403	1.54439	2.03667	1.46874	1.77685	1.84527	2.04466	2.025	1.63103	1.70371	2.06141
1	79310578	79500448	1.91642	2.01078	1.50606	1.44351	1.55765	1.58176	1.70693	1.84711	1.56403	1.54439	2.03667	1.46874	1.77685	1.84527	2.04466	2.025	1.63103	1.70371	2.06141
1	79500448	79684395	1.91642	2.01078	1.50606	1.44351	1.55765	1.58176	1.70693	1.84711	1.56403	1.54439	2.03667	1.46874	1.77685	1.84527	2.04466	2.025	1.63103	1.70371	2.06141
1	79684395	79868365	1.91642	2.01078	1.50606	1.44351	1.55765	1.58176	1.70693	1.84711	1.56403	1.54439	2.03667	1.46874	1.77685	1.84527	2.04466	2.025	1.63103	1.70371	2.06141
1	79868365	80058210	1.91642	2.01078	1.50606	1.44351	1.55765	1.58176	1.70693	1.84711	1.56403	1.54439	2.03667	1.46874	1.77685	1.84527	2.04466	2.025	1.63103	1.70371	2.06141
1	80058210	80243007	1.91642	2.01078	1.50606	1.44351	1.55765	1.58176	1.70693	1.84711	1.56403	1.54439	2.03667	1.46874	1.77685	1.84527	2.04466	2.025	1.63103	1.70371	2.06141
1	80243007	80430635	1.91642	2.01078	1.50606	1.44351	1.55765	1.58176	1.70693	1.84711	1.56403	1.54439	2.03667	1.46874	1.77685	1.84527	2.04466	2.025	1.63103	1.70371	2.06141
1	80430635	80618635	1.91642	2.01078	1.50606	1.44351	1.55765	1.58176	1.70693	1.84711	1.56403	1.54439	2.03667	1.46874	1.77685	1.84527	2.04466	2.025	1.63103	1.70371	2.06141
1	80618635	80802256	1.91642	2.01078	1.50606	1.44351	1.55765	1.58176	1.70693	1.84711	1.56403	1.54439	2.03667	1.46874	1.77685	1.84527	2.04466	2.025	1.63103	1.70371	2.06141
1	80802256	80990914	1.91642	2.01078	1.50606	1.44351	1.55765	1.58176	1.70693	1.84711	1.56403	1.54439	2.03667	1.46874	1.77685	1.84527	2.04466	2.025	1.63103	1.70371	2.06141
1	80990914	81174789	1.91642	2.01078	1.50606	1.44351	1.55765	1.58176	1.70693	1.84711	1.56403	1.54439	2.03667	1.46874	1.77685	1.84527	2.04466	2.025	1.63103	1.70371	2.06141
1	81174789	81359795	1.91642	2.01078	1.50606	1.44351	1.55765	1.58176	1.70693	1.84711	1.56403	1.54439	2.03667	1.46874	1.77685	1.84527	2.04466	2.025	1.63103	1.70371	2.06141
1	81359795	81552760	1.91642	2.01078	1.50606	1.44351	1.55765	1.58176	1.70693	1.84711	1.56403	1.54439	2.03667	1.46874	1.77685	1.84527	2.04466	2.025	1.63103	1.70371	2.06141
1	81552760	81737616	1.91642	2.01078	1.50606	1.44351	1.55765	1.58176	1.70693	1.84711	1.56403	1.54439	2.03667	1.46874	1.77685	1.84527	2.04466	2.025	1.63103	1.70371	2.06141
1	81737616	81920285	1.91642	2.01078	1.50606	1.44351	1.55765	1.58176	1.70693	1.84711	1.56403	1.54439	2.03667	1.46874	1.77685	1.84527	2.04466	2.025	1.63103	1.70371	2.06141
1	81920285	82104399	1.91642	2.01078	1.50606	1.44351	1.55765	1.58176	1.70693	1.84711	1.56403	1.54439	2.03667	1.46874	1.77685	1.84527	2.04466	2.025	1.63103	1.70371	2.06141
1	82104399	82288213	1.91642	2.01078	1.50606	1.44351	1.55765	1.58176	1.70693	1.84711	1.56403	1.54439	2.03667	1.46874	1.77685	1.84527	2.04466	2.025	1.63103	1.70371	2.06141
1	82288213	82471041	1.91642	2.01078	1.50606	1.44351	1.55765	1.58176	1.70693	1.84711	1.56403	1.54439	2.03667	1.46874	1.77685	1.84527	2.04466	2.025	1.63103	1.70371	2.06141
1	82471041	82661126	1.91642	2.01078	1.50606	1.44351	1.55765	1.58176	1.70693	1.84711	1.56403	1.54439	2.03667	1.46874	1.77685	1.84527	2.04466	2.025	1.63103	1.70371	2.06141
1	82661126	82849013	1.91642	2.01078	1.50606	1.44351	1.55765	1.58176	1.70693	1.84711	1.56403	1.54439	2.03667	1.46874	1.77685	1.84527	2.04466	2.025	1.63103	1.70371	2.06141
1	82849013	83032014	1.91642	2.01078	1.50606	1.44351	1.55765	1.58176	1.70693	1.84711	1.56403	1.54439	2.03667	1.46874	1.77685	1.84527	2.04466	2.025	1.63103	1.70371	2.06141
1	83032014	83217053	1.91642	2.01078	1.50606	1.44351	1.55765	1.58176	1.70693	1.84711	1.56403	1.54439	2.03667	1.46874	1.77685	1.84527	2.04466	2.025	1.63103	1.70371	2.06141
1	83217053	83399760	1.91642	2.01078	1.50606	1.44351	1.55765	1.58176	1.70693	1.84711	1.56403	1.54439	2.03667	1.46874	1.77685	1.84527	2.04466	2.025	1.63103	1.70371	2.06141
1	83399760	83582555	1.91642	2.01078	1.50606	1.44351	1.55765	1.58176	1.70693	1.84711	1.56403	1.54439	2.03667	1.46874	1.77685	1.84527	2.04466	2.025	1.63103	1.70371	2.06141
1	83582555	83964901	1.91642	2.01078	1.50606	1.44351	1.55765	1.58176	1.70693	1.84711	1.56403	1.54439	2.03667	1.46874	1.77685	1.84527	2.04466	2.025	1.63103	1.70371	2.06141
1	83964901	84147425	1.91642	2.01078	1.50606	1.44351	1.55765	1.58176	1.70693	1.84711	1.56403	1.54439	2.03667	1.46874	1.77685	1.84527	2.04466	2.025	1.63103	1.70371	2.06141
1	84147425	84332334	1.91642	2.01078	1.50606	1.44351	1.55765	1.58176	1.70693	1.84711	1.56403	1.54439	2.03667	1.46874	1.77685	1.84527	2.04466	2.025	1.63103	1.70371	2.06141
1	84332334	84517050	1.91642	2.01078	1.50606	1.44351	1.55765	1.58176	1.70693	1.84711	1.56403	1.54439	2.03667	1.46874	1.77685	1.84527	2.04466	2.025	1.63103	1.70371	2.06141
1	84517050	84709964	1.91642	2.01078	1.50606	1.44351	1.55765	1.58176	1.70693	1.84711	1.56403	1.54439	2.03667	1.46874	1.77685	1.84527	2.04466	2.025	1.63103	1.70371	2.06141
1	84709964	84892441	1.91642	2.01078	1.50606	1.44351	1.55765	1.58176	1.70693	1.84711	1.56403	1.54439	2.03667	1.46874	1.77685	1.84527	2.04466	2.025	1.63103	1.70371	2.06141
1	84892441	85075889	1.91642	2.01078	1.50606	1.44351	1.55765	1.58176	1.70693	1.84711	1.56403	1.54439	2.03667	1.46874	1.77685	1.84527	2.04466	2.025	1.63103	1.70371	2.06141
1	85075889	85258321	1.91642	2.01078	1.50606	1.44351	1.55765	1.58176	1.70693	1.84711	1.56403	1.54439	2.03667	1.46874	1.77685	1.84527	2.04466	2.025	1.63103	1.70371	2.06141
1	85258321	85440876	1.91642	2.01078	1.50606	1.44351	1.55765	1.58176	1.70693	1.84711	1.56403	1.54439	2.03667	1.46874	1.77685	1.84527	2.04466	2.025	1.63103	1.70371	2.06141
1	85440876	85624407	1.91642	2.01078	1.50606	1.44351	1.55765	1.58176	1.70693	1.84711	1.56403	1.54439	2.03667	1.46874	1.77685	1.84527	2.04466	2.025	1.63103	1.70371	2.06141
1	85624407	85809128	1.91642	2.01078	1.50606	1.44351	1.55765	1.58176	1.70693	1.84711	1.56403	1.54439	2.03667	1.46874	1.77685	1.84527	2.04466	2.025	1.63103	1.70371	2.06141
1	85809128	85993404	1.91642	2.01078	1.50606	1.44351	1.55765	1.58176	1.70693	1.84711	1.56403	1.54439	2.03667	1.46874	1.77685	1.84527	2.04466	2.025	1.63103	1.70371	2.06141
1	85993404	86179278	1.91642	2.01078	1.50606	1.44351	1.55765	1.58176	1.70693	1.84711	1.56403	1.54439	2.03667	1.46874	1.77685	1.84527	2.04466	2.025	1.63103	1.70371	2.06141
1	86179278	86374954	1.91642	2.01078	1.50606	1.44351	1.55765	1.58176	1.70693	1.84711	1.56403	1.54439	2.03667	1.46874	1.77685	1.84527	2.04466	2.025	1.63103	1.70371	2.06141
1	86374954	86564360	1.91642	2.01078	1.50606	1.44351	1.55765	1.58176	1.70693	1.84711	1.56403	1.54439	2.03667	1.46874	1.77685	1.84527	2.04466	2.025	1.63103	1.70371	2.06141
1	86564360	86755530	1.91642	2.01078	1.50606	1.44351	1.55765	1.58176	1.70693	1.84711	1.56403	1.54439	2.03667	1.46874	1.77685	1.84527	2.04466	2.025	1.63103	1.70371	2.06141
1	86755530	86939903	1.91642	2.01078	1.50606	1.44351	1.55765	1.58176	1.70693	1.84711	1.56403	1.54439	2.03667	1.46874	1.77685	1.84527	2.04466	2.025	1.63103	1.70371	2.06141
1	86939903	87126762	1.91642	2.01078	1.50606	1.44351	1.55765	1.58176	1.70693	1.84711	1.56403	1.54439	2.03667	1.46874	1.77685	1.84527	2.04466	2.025	1.63103	1.70371	2.06141
1	87126762	87320187	1.91642	2.01078	1.50606	1.44351	1.55765	1.58176	1.70693	1.84711	1.56403	1.54439	2.03667	1.46874	1.77685	1.84527	2.04466	2.025	1.63103	1.70371	2.06141
1	87320187	87503821	1.91642	2.01078	1.50606	1.44351	1.55765	1.58176	1.70693	1.84711	1.56403	1.54439	2.03667	1.46874	1.77685	1.84527	2.04466	2.025	1.63103	1.70371	2.06141
1	87503821	87686742	1.91642	2.01078	1.50606	1.44351	1.55765	1.58176	1.70693	1.84711	1.56403	1.54439	2.03667	1.46874	1.77685	1.84527	2.04466	2.025	1.63103	1.70371	2.06141
1	87686742	87869535	1.91642	2.01078	1.50606	1.44351	1.55765	1.58176	1.70693	1.84711	1.56403	1.54439	2.03667	1.46874	1.77685	1.84527	2.04466	2.025	1.63103	1.70371	2.06141
1	87869535	88053279	1.91642	2.01078	1.50606	1.44351	1.55765	1.58176	1.70693	1.84711	1.56403	1.54439	2.03667	1.46874	1.77685	1.84527	2.04466	2.025	1.63103	1.70371	2.06141
1	88053279	88236403	1.91642	2.01078	1.50606	1.44351	1.55765	1.58176	1.70693	1.84711	1.56403	1.54439	2.03667	1.46874	1.77685	1.84527	2.04466	2.025	1.63103	1.70371	2.06141
1	88236403	88419798	1.91642	2.01078	1.50606	1.44351	1.55765	1.58176	1.70693	1.84711	1.56403	1.54439	2.03667	1.46874	1.77685	1.84527	2.04466	2.025	1.63103	1.70371	2.06141
1	88419798	88602232	1.91642	2.01078	1.50606	1.44351	1.55765	1.58176	1.70693	1.84711	1.56403	1.54439	2.03667	1.46874	1.77685	1.84527	2.04466	2.025	1.63103	1.70371	2.06141
1	88602232	88785731	1.91642	2.01078	1.50606	1.44351	1.55765	1.58176	1.70693	1.84711	1.56403	1.54439	2.03667	1.46874	1.77685	1.84527	2.04466	2.025	1.63103	1.70371	2.06141
1	88785731	88973177	1.91642	2.01078	1.50606	1.44351	1.55765	1.58176	1.70693	1.84711	1.56403	1.54439	2.03667	1.46874	1.77685	1.84527	2.04466	2.025	1.63103	1.70371	2.06141
1	88973177	89155609	1.91642	2.01078	1.50606	1.44351	1.55765	1.58176	1.70693	1.84711	1.56403	1.54439	2.03667	1.46874	1.77685	1.84527	2.04466	2.025	1.63103	1.70371	2.06141
1	89155609	89339223	1.91642	2.01078	1.50606	1.44351	1.55765	1.58176	1.70693	1.84711	1.56403	1.54439	2.03667	1.46874	1.77685	1.84527	2.04466	2.025	1.63103	1.70371	2.06141
1	89339223	89523657	1.91642	2.01078	1.50606	1.44351	1.55765	1.58176	1.70693	1.84711	1.56403	1.54439	2.03667	1.46874	1.77685	1.84527	2.04466	2.025	1.63103	1.70371	2.06141
1	89523657	89709254	1.91642	2.01078	1.50606	1.44351	1.55765	1.58176	1.70693	1.84711	1.56403	1.54439	2.03667	1.46874	1.77685	1.84527	2.04466	2.025	1.63103	1.70371	2.06141
1	89709254	89901954	1.91642	2.01078	1.50606	1.44351	1.55765	1.58176	1.70693	1.84711	1.56403	1.54439	2.03667	1.46874	1.77685	1.84527	2.04466	2.025	1.63103	1.70371	2.06141
1	89901954	90089944	1.91642	2.01078	1.50606	1.44351	1.55765	1.58176	1.70693	1.84711	1.56403	1.54439	2.03667	1.46874	1.77685	1.84527	2.04466	2.025	1.63103	1.70371	2.06141
1	90089944	90279728	1.91642	2.01078	1.50606	1.44351	1.55765	1.58176	1.70693	1.84711	1.56403	1.54439	2.03667	1.46874	1.77685	1.84527	2.04466	2.025	1.63103	1.70371	2.06141
1	90279728	90463345	1.91642	2.01078	1.50606	1.44351	1.55765	1.58176	1.70693	1.84711	1.56403	1.54439	2.03667	1.46874	1.77685	1.84527	2.04466	2.025	1.63103	1.70371	2.06141
1	90463345	90653878	1.91642	2.01078	1.50606	1.44351	1.55765	1.58176	1.70693	1.84711	1.56403	1.54439	2.03667	1.46874	1.77685	1.84527	2.04466	2.025	1.63103	1.70371	2.06141
1	90653878	90840417	1.91642	2.01078	1.50606	1.44351	1.55765	1.58176	1.70693	1.84711	1.56403	1.54439	2.03667	1.46874	1.77685	1.84527	2.04466	2.025	1.63103	1.70371	2.06141
1	90840417	91024953	1.91642	2.01078	1.50606	1.44351	1.55765	1.58176	1.70693	1.84711	1.56403	1.54439	2.03667	1.46874	1.77685	1.84527	2.04466	2.025	1.63103	1.70371	2.06141
1	91024953	91207744	1.91642	2.01078	1.50606	1.44351	1.55765	1.58176	1.70693	1.84711	1.56403	1.54439	2.03667	1.46874	1.77685	1.84527	2.04466	2.025	1.63103	1.70371	2.06141
1	91207744	91391125	1.91642	2.01078	1.50606	1.44351	1.55765	1.58176	1.70693	1.84711	1.56403	1.54439	2.03667	1.46874	1.77685	1.84527	2.04466	2.025	1.63103	1.70371	2.06141
1	91391125	91576584	1.91642	2.01078	1.50606	1.44351	1.55765	1.58176	1.70693	1.84711	1.56403	1.54439	2.03667	1.46874	1.77685	1.84527	2.04466	2.025	1.63103	1.70371	2.06141
1	91576584	91772690	1.91642	2.01078	1.50606	1.44351	1.55765	1.58176	1.70693	1.84711	1.56403	1.54439	2.03667	1.46874	1.77685	1.84527	2.04466	2.025	1.63103	1.70371	2.06141
1	91772690	91960940	1.91642	2.01078	1.50606	1.44351	1.55765	1.58176	1.70693	1.84711	1.56403	1.54439	2.03667	1.46874	1.77685	1.84527	2.04466	2.025	1.63103	1.70371	2.06141
1	91960940	92144281	1.91642	2.01078	1.50606	1.44351	1.55765	1.58176	1.70693	1.84711	1.56403	1.54439	2.03667	1.46874	1.77685	1.84527	2.04466	2.025	1.63103	1.70371	2.06141
1	92144281	92326794	1.91642	2.01078	1.50606	1.44351	1.55765	1.58176	1.70693	1.84711	1.56403	1.54439	2.03667	1.46874	1.77685	1.84527	2.04466	2.025	1.63103	1.70371	2.06141
1	92326794	92510771	1.91642	2.01078	1.50606	1.20361	1.55765	1.58176	1.70693	1.84711	1.56403	1.54439	2.03667	1.46874	1.77685	1.84527	2.04466	2.025	1.63103	1.70371	2.06141
1	92510771	92693658	1.91642	2.01078	1.50606	1.20361	1.55765	1.58176	1.70693	1.84711	1.56403	1.54439	2.03667	1.46874	1.77685	1.84527	2.04466	2.025	1.63103	1.70371	2.06141
1	92693658	92881748	1.91642	2.01078	1.50606	1.20361	1.55765	1.58176	1.70693	1.84711	1.56403	1.54439	2.03667	1.46874	1.77685	1.84527	2.04466	2.025	1.63103	1.70371	2.06141
1	92881748	93068778	1.91642	2.01078	1.23824	1.20361	1.55765	1.58176	1.70693	1.84711	1.56403	1.54439	2.03667	1.46874	1.77685	1.84527	2.04466	2.025	1.63103	1.70371	2.06141
1	93068778	93254123	1.91642	2.01078	1.23824	1.20361	1.55765	1.58176	1.70693	1.84711	1.56403	1.54439	2.03667	1.46874	1.77685	1.84527	2.04466	2.025	1.63103	1.70371	2.06141
1	93254123	93439753	1.91642	2.01078	1.23824	1.20361	1.55765	1.58176	1.70693	1.84711	1.56403	1.54439	2.03667	1.46874	1.77685	1.84527	2.04466	2.025	1.63103	1.70371	2.06141
1	93439753	93622481	1.91642	2.01078	1.23824	1.20361	1.55765	1.58176	1.70693	1.84711	1.56403	1.54439	2.03667	1.46874	1.77685	1.84527	2.04466	2.025	1.63103	1.70371	2.06141
1	93622481	93806924	1.91642	2.01078	1.23824	1.20361	1.55765	1.58176	1.70693	1.84711	1.56403	1.54439	2.03667	1.46874	1.77685	1.84527	2.04466	2.025	1.63103	1.70371	2.06141
1	93806924	93996968	1.91642	2.01078	1.5546	1.20361	1.55765	1.58176	1.70693	1.84711	1.56403	1.54439	2.03667	1.46874	1.77685	1.84527	2.04466	2.025	1.63103	1.70371	2.06141
1	93996968	94179621	1.91642	2.01078	1.5546	1.48154	1.55765	1.58176	1.70693	1.84711	1.56403	1.54439	2.03667	1.46874	1.77685	1.84527	2.04466	2.025	1.63103	1.70371	2.06141
1	94179621	94369943	1.91642	2.01078	1.5546	1.48154	1.55765	1.58176	1.70693	1.84711	1.56403	1.54439	2.03667	1.46874	1.77685	1.84527	2.04466	2.025	1.63103	1.70371	2.06141
1	94369943	94553801	1.91642	2.01078	1.5546	1.48154	1.55765	1.58176	1.70693	1.84711	1.56403	1.54439	2.03667	1.46874	1.77685	1.84527	2.04466	2.025	1.63103	1.70371	2.06141
1	94553801	94738295	1.91642	2.01078	1.5546	1.48154	1.55765	1.58176	1.70693	1.84711	1.56403	1.54439	2.03667	1.46874	1.77685	1.84527	2.04466	2.025	1.63103	1.70371	2.06141
1	94738295	94921977	1.91642	2.01078	1.5546	1.48154	1.55765	1.58176	1.70693	1.84711	1.56403	1.54439	2.03667	1.46874	1.77685	1.84527	2.04466	2.025	1.63103	1.70371	2.06141
1	94921977	95109615	1.91642	2.01078	1.5546	1.48154	1.55765	1.58176	1.70693	1.84711	1.56403	1.54439	2.03667	1.46874	1.77685	1.84527	2.04466	2.025	1.63103	1.70371	2.06141
1	95109615	95293382	1.91642	2.01078	1.5546	1.48154	1.55765	1.58176	1.70693	1.84711	1.56403	1.54439	2.03667	1.46874	1.77685	1.84527	2.04466	2.025	1.63103	1.70371	2.06141
1	95293382	95475983	1.91642	2.01078	1.5546	1.48154	1.55765	1.58176	1.70693	1.84711	1.56403	1.54439	2.03667	1.46874	1.77685	1.84527	2.04466	2.025	1.63103	1.70371	2.06141
1	95475983	95659641	1.91642	2.01078	1.5546	1.48154	1.55765	1.58176	1.70693	1.84711	1.56403	1.54439	2.03667	1.46874	1.77685	1.84527	2.04466	2.025	1.63103	1.70371	2.06141
1	95659641	95847676	1.91642	2.01078	1.5546	1.48154	1.55765	1.58176	1.70693	1.84711	1.56403	1.54439	2.03667	1.46874	1.77685	1.84527	2.04466	2.025	1.63103	1.70371	2.06141
1	95847676	96030485	1.91642	2.01078	1.5546	1.48154	1.55765	1.58176	1.70693	1.84711	1.56403	1.54439	2.03667	1.46874	1.77685	1.84527	2.04466	2.025	1.63103	1.70371	2.06141
1	96030485	96213181	1.91642	2.01078	1.5546	1.48154	1.55765	1.58176	1.70693	1.84711	1.56403	1.54439	2.03667	1.46874	1.77685	1.84527	2.04466	2.025	1.63103	1.70371	2.06141
1	96213181	96395651	1.91642	2.01078	1.5546	1.48154	1.55765	1.58176	1.70693	1.84711	1.56403	1.54439	2.03667	1.46874	1.77685	1.84527	2.04466	2.025	1.63103	1.70371	2.06141
1	96395651	96583135	1.91642	2.01078	1.5546	1.48154	1.55765	1.58176	1.70693	1.84711	1.56403	1.54439	2.03667	1.46874	1.77685	1.84527	2.04466	2.025	1.63103	1.70371	2.06141
1	96583135	96773393	1.91642	2.01078	1.5546	1.48154	1.55765	1.58176	1.70693	1.84711	1.56403	1.54439	2.03667	1.46874	1.77685	1.84527	2.04466	2.025	1.63103	1.70371	2.06141
1	96773393	96960304	1.91642	2.01078	1.5546	1.48154	1.55765	1.58176	1.70693	1.84711	1.56403	1.54439	2.03667	1.46874	1.77685	1.84527	2.04466	2.025	1.63103	1.70371	2.06141
1	96960304	97149454	1.91642	2.01078	1.5546	1.48154	1.55765	1.58176	1.70693	1.84711	1.56403	1.54439	2.03667	1.46874	1.77685	1.84527	2.04466	2.025	1.63103	1.70371	2.06141
1	97149454	97336351	1.91642	2.01078	1.5546	1.48154	1.55765	1.58176	1.70693	1.84711	1.56403	1.54439	2.03667	1.46874	1.77685	1.84527	2.04466	2.025	1.63103	1.70371	2.06141
1	97336351	97519282	1.91642	2.01078	1.5546	1.48154	1.55765	1.58176	1.70693	1.84711	1.56403	1.54439	2.03667	1.46874	1.77685	1.84527	2.04466	2.025	1.63103	1.70371	2.06141
1	97519282	97703637	1.91642	2.01078	1.5546	1.48154	1.55765	1.58176	1.70693	1.84711	1.56403	1.54439	2.03667	1.46874	1.77685	1.84527	2.04466	2.025	1.63103	1.70371	2.06141
1	97703637	97894656	1.91642	2.01078	1.5546	1.48154	1.55765	1.58176	1.70693	1.84711	1.56403	1.54439	2.03667	1.46874	1.77685	1.84527	2.04466	2.025	1.63103	1.70371	2.06141
1	97894656	98078611	1.91642	2.01078	1.5546	1.48154	1.55765	1.58176	1.70693	1.84711	1.56403	1.54439	2.03667	1.46874	1.77685	1.84527	2.04466	2.025	1.63103	1.70371	2.06141
1	98078611	98262302	1.91642	2.01078	1.5546	1.48154	1.55765	1.58176	1.70693	2.04066	1.56403	1.54439	2.03667	1.46874	1.77685	1.84527	2.04466	2.025	1.63103	1.70371	2.06141
1	98262302	98445295	1.91642	2.01078	1.5546	1.48154	1.55765	1.58176	1.70693	2.04066	1.56403	1.54439	2.03667	1.46874	1.77685	1.84527	2.04466	2.025	1.63103	1.70371	2.06141
1	98445295	98629787	1.91642	2.01078	1.5546	1.48154	1.55765	1.58176	1.70693	2.04066	1.56403	1.54439	2.03667	1.46874	1.77685	1.84527	2.04466	2.025	1.63103	1.70371	2.06141
1	98629787	98815734	1.91642	2.01078	1.5546	1.48154	1.55765	1.58176	1.70693	2.04066	1.56403	1.54439	2.03667	1.46874	1.77685	1.84527	2.04466	2.025	1.63103	1.70371	2.06141
1	98815734	98999126	1.91642	2.01078	1.5546	1.48154	1.55765	1.58176	1.70693	2.04066	1.56403	1.54439	2.03667	1.46874	1.77685	1.84527	2.04466	2.025	1.63103	1.70371	2.06141
1	98999126	99186787	1.91642	2.01078	1.5546	1.48154	1.55765	1.58176	1.70693	2.04066	1.56403	1.54439	2.03667	1.46874	1.77685	1.84527	2.04466	2.025	1.63103	1.70371	2.06141
1	99186787	99370189	1.91642	2.01078	1.5546	1.48154	1.55765	1.58176	1.70693	2.04066	1.56403	1.54439	2.03667	1.46874	1.77685	1.84527	2.04466	2.025	1.63103	1.70371	2.06141
1	99370189	99554133	2.3507	2.01078	2.08239	2.10614	2.01837	2.024	2.07742	2.04066	2.08454	2.0763	2.03667	1.46874	1.77685	1.84527	2.04466	2.025	2.07517	1.70371	2.06141
1	99554133	99738258	2.3507	2.01078	2.08239	2.10614	2.01837	2.024	2.07742	2.04066	2.08454	2.0763	2.03667	2.35817	1.77685	1.84527	2.04466	2.025	2.07517	1.70371	2.06141
1	99738258	99928996	2.3507	2.01078	2.08239	2.10614	2.01837	2.024	2.07742	2.04066	2.08454	2.0763	2.03667	2.35817	1.77685	1.84527	2.04466	2.025	2.07517	1.70371	2.06141
1	99928996	100115243	2.3507	2.01078	2.08239	2.10614	2.01837	2.024	2.07742	2.04066	2.08454	2.0763	2.03667	2.35817	1.77685	1.84527	2.04466	2.025	2.07517	1.70371	2.06141
1	100115243	100298843	2.3507	2.01078	2.08239	2.10614	2.01837	2.024	2.07742	2.04066	2.08454	2.0763	2.03667	2.35817	1.77685	1.84527	2.04466	2.025	2.07517	1.70371	2.06141
1	100298843	100482417	2.3507	2.01078	2.08239	2.10614	2.01837	2.024	2.07742	2.04066	2.08454	2.0763	2.03667	2.35817	1.77685	1.84527	2.04466	2.025	2.07517	1.70371	2.06141
1	100482417	100665537	2.3507	2.01078	2.08239	2.10614	2.01837	2.024	2.07742	2.04066	2.08454	2.0763	2.03667	2.35817	1.77685	1.84527	2.04466	2.025	2.07517	1.70371	2.06141
1	100665537	100850112	2.3507	2.01078	2.08239	2.10614	2.01837	2.024	2.07742	2.04066	2.08454	2.0763	2.03667	2.35817	1.77685	1.84527	2.04466	2.025	2.07517	1.70371	2.06141
1	100850112	101032658	2.3507	2.01078	2.08239	2.10614	2.01837	2.024	2.07742	2.04066	2.08454	2.0763	2.03667	2.35817	1.77685	1.84527	2.04466	2.025	2.07517	1.70371	2.06141
1	101032658	101224197	2.3507	2.01078	2.08239	2.10614	2.01837	2.024	2.07742	2.04066	2.08454	2.44638	2.03667	2.35817	1.77685	2.42925	2.04466	2.025	2.48214	2.29536	2.06141
1	101224197	101407795	2.3507	2.01078	2.08239	2.10614	2.01837	2.024	2.07742	2.04066	2.08454	2.44638	2.03667	2.35817	2.43481	2.42925	2.04466	2.025	2.48214	2.29536	2.06141
1	101407795	101591218	2.3507	2.01078	2.08239	2.10614	2.01837	2.024	2.07742	2.04066	2.08454	2.44638	2.03667	2.35817	2.43481	2.42925	2.04466	2.025	2.48214	2.29536	2.06141
1	101591218	101774390	2.3507	2.01078	2.08239	2.10614	2.01837	2.024	2.07742	2.04066	2.08454	2.44638	2.03667	2.35817	2.43481	2.42925	2.04466	2.025	2.48214	2.29536	2.06141
1	101774390	101956822	2.3507	2.01078	2.08239	2.10614	2.01837	2.024	2.07742	2.04066	2.08454	2.44638	2.03667	2.35817	2.43481	2.42925	2.04466	2.025	2.48214	2.29536	2.06141
1	101956822	102142167	2.3507	2.01078	2.08239	2.10614	2.01837	2.024	2.07742	2.04066	2.08454	2.44638	2.03667	2.35817	2.43481	2.42925	2.04466	2.025	2.48214	2.29536	2.06141
1	102142167	102325719	2.3507	2.01078	2.08239	2.10614	2.01837	2.024	2.07742	2.04066	2.08454	2.44638	2.03667	2.35817	2.43481	2.42925	2.04466	2.025	2.48214	2.29536	2.06141
1	102325719	102509209	2.3507	2.01078	2.08239	2.10614	2.01837	2.024	2.07742	2.04066	2.08454	2.44638	2.03667	2.35817	2.43481	2.42925	2.04466	2.025	2.48214	2.29536	2.06141
1	102509209	102693455	2.3507	2.01078	2.08239	2.10614	2.01837	2.024	2.07742	2.04066	2.08454	2.44638	2.03667	2.35817	2.43481	2.42925	2.04466	2.025	2.48214	2.29536	2.06141
1	102693455	102880491	2.3507	2.01078	2.08239	2.10614	2.01837	2.024	2.07742	2.04066	2.08454	2.44638	2.03667	2.35817	2.43481	2.42925	2.04466	2.025	2.48214	2.29536	2.06141
1	102880491	103069058	2.3507	2.01078	2.08239	2.10614	2.01837	2.024	2.07742	2.04066	2.08454	2.44638	2.03667	2.35817	2.43481	2.42925	2.04466	2.025	2.48214	2.29536	2.06141
1	103069058	103254898	2.3507	2.01078	2.08239	2.10614	2.01837	2.024	2.07742	2.04066	2.08454	2.44638	2.03667	2.35817	2.43481	2.42925	2.04466	2.025	2.48214	2.29536	2.06141
1	103254898	103444509	2.3507	2.01078	2.08239	2.10614	2.01837	2.024	2.07742	2.04066	2.08454	2.44638	2.03667	2.35817	2.43481	2.42925	2.04466	2.025	2.48214	2.29536	2.06141
1	103444509	103629825	2.3507	2.01078	2.08239	2.10614	2.01837	2.024	2.07742	2.04066	2.08454	2.44638	2.03667	2.35817	2.43481	2.42925	2.04466	2.025	2.48214	2.29536	2.06141
1	103629825	104022954	2.3507	2.01078	2.08239	2.10614	2.01837	2.024	2.07742	2.04066	2.08454	2.44638	2.03667	2.35817	2.43481	2.42925	2.04466	2.025	2.48214	2.29536	2.06141
1	104022954	104364956	2.3507	2.01078	2.08239	2.10614	2.01837	2.024	2.07742	2.04066	2.08454	2.44638	2.03667	2.35817	2.43481	2.42925	2.04466	2.025	2.48214	2.29536	2.06141
1	104364956	104551352	2.3507	2.01078	2.08239	2.10614	2.01837	2.024	2.07742	2.04066	2.08454	2.44638	2.03667	2.35817	2.43481	2.42925	2.04466	2.025	2.48214	2.29536	2.06141
1	104551352	104736677	2.3507	2.01078	2.08239	2.10614	2.01837	2.024	2.07742	2.04066	2.08454	2.44638	2.03667	2.35817	2.43481	2.42925	2.04466	2.025	2.48214	2.29536	2.06141
1	104736677	104922455	2.3507	2.01078	2.08239	2.10614	2.01837	2.024	2.07742	2.04066	2.08454	2.44638	2.03667	2.35817	2.43481	2.42925	2.04466	2.025	2.48214	2.29536	2.06141
1	104922455	105106776	2.3507	2.01078	2.08239	2.10614	2.01837	2.024	2.07742	2.04066	2.08454	2.44638	2.03667	2.35817	2.43481	2.42925	2.04466	2.025	2.48214	2.29536	2.06141
1	105106776	105293004	2.3507	2.01078	2.08239	2.10614	2.01837	2.024	2.07742	2.04066	2.08454	2.44638	2.03667	2.35817	2.43481	2.42925	2.04466	2.025	2.48214	2.29536	2.06141
1	105293004	105492350	2.3507	2.01078	2.08239	2.10614	2.01837	2.024	2.07742	2.04066	2.08454	2.44638	2.03667	2.35817	2.43481	2.42925	2.04466	2.025	2.48214	2.29536	2.06141
1	105492350	105674907	2.3507	2.01078	2.08239	2.10614	2.01837	2.024	2.07742	2.04066	2.08454	2.44638	2.03667	2.35817	2.43481	2.42925	2.04466	2.025	2.48214	2.29536	2.06141
1	105674907	105862358	2.3507	2.01078	2.08239	2.10614	2.01837	2.024	2.07742	2.04066	2.08454	2.44638	2.03667	2.35817	2.43481	2.42925	2.04466	2.025	2.48214	2.29536	2.06141
1	105862358	106045250	2.3507	2.01078	2.08239	2.10614	2.01837	2.024	2.07742	2.04066	2.08454	2.44638	2.03667	2.35817	2.43481	2.42925	2.04466	2.025	2.48214	2.29536	2.06141
1	106045250	106232888	2.3507	2.01078	2.08239	2.10614	2.01837	2.024	2.07742	2.04066	2.08454	2.44638	2.03667	2.35817	2.43481	2.42925	2.04466	2.025	2.48214	2.29536	2.06141
1	106232888	106419361	2.3507	2.01078	2.08239	2.10614	2.01837	2.024	2.07742	2.04066	2.08454	2.44638	2.03667	2.35817	2.43481	2.42925	2.04466	2.025	2.48214	2.29536	2.06141
1	106419361	106603668	2.3507	2.01078	2.08239	2.10614	2.01837	2.024	2.07742	2.04066	2.08454	2.44638	2.03667	2.35817	2.43481	2.42925	2.04466	2.025	2.48214	2.29536	2.06141
1	106603668	106789259	2.3507	2.01078	2.08239	2.10614	2.01837	2.024	2.07742	2.04066	2.08454	2.44638	2.03667	2.35817	2.43481	2.42925	2.04466	2.025	2.48214	2.29536	2.06141
1	106789259	106974688	2.3507	2.01078	2.08239	2.10614	2.01837	2.024	2.07742	2.04066	2.08454	2.44638	2.03667	2.35817	2.43481	2.42925	2.04466	2.025	2.48214	2.29536	2.06141
1	106974688	107157585	2.3507	2.01078	2.08239	2.10614	2.01837	2.024	2.07742	2.04066	2.08454	2.44638	2.03667	2.35817	2.43481	2.42925	2.04466	2.025	2.48214	2.29536	2.06141
1	107157585	107340166	2.3507	2.01078	2.08239	2.10614	2.01837	2.024	2.07742	2.04066	2.08454	2.44638	2.03667	2.35817	2.43481	2.42925	2.04466	2.025	2.48214	2.29536	2.06141
1	107340166	107524043	2.3507	2.01078	2.08239	2.10614	2.01837	2.024	2.07742	2.04066	2.08454	2.44638	2.03667	2.35817	2.43481	2.42925	2.04466	2.025	2.48214	2.29536	2.06141
1	107524043	107707021	2.3507	2.01078	2.08239	2.10614	2.01837	2.024	2.07742	2.04066	2.08454	2.44638	2.03667	2.35817	2.43481	2.42925	2.04466	2.025	2.48214	2.29536	2.06141
1	107707021	107890615	2.3507	2.01078	2.08239	2.10614	2.01837	2.024	2.07742	2.04066	2.08454	2.44638	2.03667	2.35817	2.43481	2.42925	2.04466	2.025	2.48214	2.29536	2.06141
1	107890615	108073927	2.3507	2.01078	2.08239	2.10614	2.01837	2.024	2.07742	2.04066	2.08454	2.44638	2.03667	2.35817	2.43481	2.42925	2.04466	2.025	2.48214	2.29536	2.06141
1	108073927	108260199	2.3507	2.01078	2.08239	2.10614	2.01837	2.024	2.07742	2.04066	2.08454	2.44638	2.03667	2.35817	2.43481	2.42925	2.04466	2.025	2.48214	2.29536	2.06141
1	108260199	108443791	2.3507	2.01078	2.08239	2.10614	2.01837	2.024	2.07742	2.04066	2.08454	2.44638	2.03667	2.35817	2.43481	2.42925	2.04466	2.025	2.48214	2.29536	2.06141
1	108443791	108626690	2.3507	2.01078	2.08239	2.10614	2.01837	2.024	2.07742	2.04066	2.08454	2.44638	2.03667	2.35817	2.43481	2.42925	2.04466	2.025	2.48214	2.29536	2.06141
1	108626690	108908785	2.3507	2.01078	2.08239	2.10614	2.01837	2.024	2.07742	2.04066	2.08454	2.44638	2.03667	2.35817	2.43481	2.42925	2.04466	2.025	2.48214	2.29536	2.06141
1	108908785	109201437	2.3507	2.01078	2.08239	2.10614	2.01837	2.024	2.07742	2.04066	2.08454	2.44638	2.03667	2.35817	2.43481	2.42925	2.04466	2.025	2.48214	2.29536	2.06141
1	109201437	109385245	2.3507	2.01078	2.08239	2.10614	2.01837	2.024	2.07742	2.04066	2.08454	2.44638	2.03667	2.35817	2.43481	2.42925	2.04466	2.025	2.48214	2.29536	2.06141
1	109385245	109568527	2.3507	2.01078	2.08239	2.10614	2.01837	2.024	2.07742	2.04066	2.08454	2.44638	2.03667	2.35817	2.43481	2.42925	2.04466	2.025	2.48214	2.29536	2.06141
1	109568527	109752882	2.3507	2.01078	2.08239	2.10614	2.01837	2.024	2.07742	2.04066	2.08454	2.44638	2.03667	2.35817	2.43481	2.42925	2.04466	2.025	2.48214	2.29536	2.06141
1	109752882	109935500	2.3507	2.01078	2.08239	2.10614	2.01837	2.024	2.07742	2.04066	2.08454	2.44638	2.03667	2.35817	2.43481	2.42925	2.04466	2.025	2.48214	2.29536	2.06141
1	109935500	110117996	2.3507	2.01078	2.08239	2.10614	2.01837	2.024	2.07742	2.04066	2.08454	2.44638	2.03667	2.35817	2.43481	2.42925	2.04466	2.025	2.48214	2.29536	2.06141
1	110117996	110319081	2.3507	2.01078	2.08239	2.10614	2.01837	2.024	2.07742	2.04066	2.08454	2.44638	2.03667	2.35817	2.43481	2.42925	2.04466	2.025	2.48214	2.29536	2.06141
1	110319081	110504071	2.3507	2.01078	2.08239	2.10614	2.01837	2.024	2.07742	2.04066	2.08454	2.44638	2.03667	2.35817	2.43481	2.42925	2.04466	2.025	2.48214	2.29536	2.06141
1	110504071	110686742	2.3507	2.01078	2.08239	2.10614	2.01837	2.024	2.07742	2.04066	2.08454	2.44638	2.03667	2.35817	2.43481	2.42925	2.04466	2.025	2.48214	2.29536	2.06141
1	110686742	110869562	2.3507	2.01078	2.08239	2.10614	2.01837	2.024	2.07742	2.04066	2.08454	2.44638	2.03667	2.35817	2.43481	2.42925	2.04466	2.025	2.48214	2.29536	2.06141
1	110869562	111052305	2.3507	2.01078	2.08239	2.10614	2.01837	2.024	2.07742	2.04066	2.08454	2.44638	2.03667	2.35817	2.43481	2.42925	2.04466	2.025	2.48214	2.29536	2.06141
1	111052305	111234897	2.3507	2.01078	2.08239	2.10614	2.01837	2.024	2.07742	2.04066	2.08454	2.44638	2.03667	2.35817	2.43481	2.42925	2.04466	2.025	2.48214	2.29536	2.06141
1	111234897	111420819	2.3507	2.01078	2.08239	2.10614	2.01837	2.024	2.07742	2.04066	2.08454	2.44638	2.03667	2.35817	2.43481	2.42925	2.04466	2.025	2.48214	2.29536	2.06141
1	111420819	111605368	2.3507	2.01078	2.08239	2.10614	2.01837	2.024	2.07742	2.04066	2.08454	2.44638	2.03667	2.35817	2.43481	2.42925	2.04466	2.025	2.48214	2.29536	2.06141
1	111605368	111791214	2.3507	2.01078	2.08239	2.10614	2.01837	2.024	2.07742	2.04066	2.08454	2.44638	2.03667	2.35817	2.43481	2.42925	2.04466	2.025	2.48214	2.29536	2.06141
1	111791214	111978163	2.3507	2.01078	2.08239	2.10614	2.01837	2.024	2.07742	2.04066	2.08454	2.44638	2.03667	2.35817	2.43481	2.42925	2.04466	2.025	2.48214	2.29536	2.06141
1	111978163	112162850	2.3507	2.01078	2.08239	2.10614	2.01837	2.024	2.07742	2.04066	2.08454	2.44638	2.03667	2.35817	2.43481	2.42925	2.04466	2.025	2.48214	2.29536	2.06141
1	112162850	112346027	2.3507	2.01078	2.08239	2.10614	2.01837	2.024	2.07742	2.04066	2.08454	2.44638	2.03667	2.35817	2.43481	2.42925	2.04466	2.025	2.48214	2.29536	2.06141
1	112346027	112528696	2.3507	2.01078	2.08239	2.10614	2.01837	2.024	2.07742	2.04066	2.08454	2.44638	2.03667	2.35817	2.43481	2.42925	2.04466	2.025	2.48214	2.29536	2.06141
1	112528696	112715510	2.3507	2.01078	2.08239	2.10614	2.01837	2.024	2.07742	2.04066	2.08454	2.44638	2.03667	2.35817	2.43481	2.42925	2.04466	2.025	2.48214	2.29536	2.06141
1	112715510	112911177	2.3507	2.01078	2.08239	2.10614	2.01837	2.024	2.07742	2.04066	2.08454	2.44638	2.03667	2.35817	2.43481	2.42925	2.04466	2.025	2.48214	2.29536	2.06141
1	112911177	113093634	2.3507	2.01078	2.08239	2.10614	2.01837	2.024	2.07742	2.04066	2.08454	2.44638	2.03667	2.35817	2.43481	2.42925	2.04466	2.025	2.48214	2.29536	2.06141
1	113093634	113277455	2.3507	2.01078	2.08239	2.10614	2.01837	2.024	2.07742	2.04066	2.08454	2.44638	2.03667	2.35817	2.43481	2.42925	2.04466	2.025	2.48214	2.29536	2.06141
1	113277455	113463365	2.3507	2.01078	2.08239	2.10614	2.01837	2.024	2.07742	2.04066	2.08454	2.44638	2.03667	2.35817	2.43481	2.42925	2.04466	2.025	2.48214	2.29536	2.06141
1	113463365	113648859	2.3507	2.01078	2.08239	2.10614	2.01837	2.024	2.07742	2.04066	2.08454	2.44638	2.03667	2.35817	2.43481	2.42925	2.04466	2.025	2.48214	2.29536	2.06141
1	113648859	113831475	2.3507	2.01078	2.08239	2.10614	2.01837	2.024	2.07742	2.04066	2.08454	2.44638	2.03667	2.35817	2.43481	2.42925	2.04466	2.025	2.48214	2.29536	2.06141
1	113831475	114021295	2.3507	2.01078	2.08239	2.10614	2.01837	2.024	2.07742	2.04066	2.08454	2.44638	2.03667	2.35817	2.43481	2.42925	2.04466	2.025	2.48214	2.29536	2.06141
1	114021295	114217826	2.3507	2.01078	2.08239	2.10614	2.01837	2.024	2.07742	2.04066	2.08454	2.44638	2.03667	2.35817	2.43481	2.42925	2.04466	2.025	2.48214	2.29536	2.06141
1	114217826	114400696	2.3507	2.01078	2.08239	2.10614	2.01837	2.024	2.07742	2.04066	2.08454	2.44638	2.03667	2.35817	2.43481	2.42925	2.04466	2.025	2.48214	2.29536	2.06141
1	114400696	114583552	2.3507	2.01078	2.08239	2.10614	2.01837	2.024	2.07742	2.04066	2.08454	2.44638	2.03667	2.35817	2.43481	2.42925	2.04466	2.025	2.48214	2.29536	2.06141
1	114583552	114768420	2.3507	2.01078	2.08239	2.10614	2.01837	2.024	2.07742	2.04066	2.08454	2.44638	2.03667	2.35817	2.43481	2.42925	2.04466	2.025	2.48214	2.29536	2.06141
1	114768420	114953729	2.3507	2.01078	2.08239	2.10614	2.01837	2.024	2.07742	2.04066	2.08454	2.44638	2.03667	2.35817	2.43481	2.42925	2.04466	2.025	2.48214	2.29536	2.06141
1	114953729	115137280	2.3507	2.01078	2.08239	2.10614	2.01837	2.024	2.07742	2.04066	2.08454	2.44638	2.03667	2.35817	2.43481	2.42925	2.04466	2.025	2.48214	2.29536	2.06141
1	115137280	115320145	2.3507	2.01078	2.08239	2.10614	2.01837	2.024	2.07742	2.04066	2.08454	2.44638	2.03667	2.35817	2.43481	2.42925	2.04466	2.025	2.48214	2.29536	2.06141
1	115320145	115506072	2.3507	2.01078	2.08239	2.10614	2.01837	2.024	2.07742	2.04066	2.08454	2.44638	2.03667	2.35817	2.43481	2.42925	2.04466	2.025	2.48214	2.29536	2.06141
1	115506072	115696805	2.3507	2.01078	2.08239	2.10614	2.01837	2.024	2.07742	2.04066	2.08454	2.44638	2.03667	2.35817	2.43481	2.42925	2.04466	2.025	2.48214	2.29536	2.06141
1	115696805	115879491	2.3507	2.01078	2.08239	2.10614	2.01837	2.024	2.07742	2.04066	2.08454	2.44638	2.03667	2.35817	2.43481	2.42925	2.04466	2.025	2.48214	2.29536	2.06141
1	115879491	116062836	2.3507	2.01078	2.08239	2.10614	2.01837	2.024	2.07742	2.04066	2.08454	2.44638	2.03667	2.35817	2.43481	2.42925	2.04466	2.025	2.48214	2.29536	2.06141
1	116062836	116248854	2.3507	2.01078	2.08239	2.10614	2.01837	2.024	2.07742	2.04066	2.08454	2.44638	2.03667	2.35817	2.43481	2.42925	2.04466	2.025	2.48214	2.29536	2.06141
1	116248854	116431817	2.3507	2.01078	2.08239	2.10614	2.01837	2.024	2.07742	2.04066	2.08454	2.44638	2.03667	2.35817	2.43481	2.42925	2.04466	2.025	2.48214	2.29536	2.06141
1	116431817	116618355	2.3507	2.01078	2.08239	2.10614	2.01837	2.024	2.07742	2.04066	2.08454	2.44638	2.03667	2.35817	2.43481	2.42925	2.04466	2.025	2.48214	2.29536	2.06141
1	116618355	116805558	2.3507	2.01078	2.08239	2.10614	2.01837	2.024	2.07742	2.04066	2.08454	2.44638	2.03667	2.35817	2.43481	2.42925	2.04466	2.025	2.48214	2.29536	2.06141
1	116805558	116988070	2.3507	2.01078	2.08239	2.10614	2.01837	2.024	2.07742	2.04066	2.08454	2.44638	2.03667	2.35817	2.43481	2.42925	2.04466	2.025	2.48214	2.29536	2.06141
1	116988070	117186626	2.3507	2.01078	2.08239	2.10614	2.01837	2.024	2.07742	2.04066	2.08454	2.44638	2.03667	2.75625	2.43481	2.42925	2.04466	2.025	2.48214	2.29536	2.06141
1	117186626	117375903	2.3507	2.01078	2.08239	2.10614	2.01837	2.024	2.07742	2.04066	2.08454	2.44638	2.03667	2.75625	2.43481	2.42925	2.04466	2.025	2.48214	2.29536	2.06141
1	117375903	117560197	2.3507	2.01078	2.08239	2.10614	2.01837	2.024	2.07742	2.04066	2.08454	2.44638	2.03667	2.75625	2.43481	2.42925	2.04466	2.025	2.48214	2.29536	2.06141
1	117560197	117742651	2.3507	2.01078	2.08239	2.10614	2.01837	2.024	2.07742	2.04066	2.08454	2.44638	2.03667	2.75625	2.43481	2.42925	2.04466	2.025	2.48214	2.29536	2.06141
1	117742651	117934181	2.3507	2.01078	2.08239	2.10614	2.01837	2.024	2.07742	2.04066	2.08454	2.44638	2.03667	2.75625	2.43481	2.42925	2.04466	2.025	2.48214	2.29536	2.06141
1	117934181	118118776	2.3507	2.01078	2.08239	2.10614	2.01837	2.024	2.07742	2.04066	2.08454	2.44638	2.03667	2.75625	2.43481	2.42925	2.04466	2.025	2.48214	2.29536	2.06141
1	118118776	118304031	2.3507	2.01078	2.08239	2.10614	2.01837	2.024	2.07742	2.04066	2.08454	2.44638	2.03667	2.75625	2.43481	2.42925	2.04466	2.025	2.48214	2.29536	2.06141
1	118304031	118488657	2.3507	2.01078	2.08239	2.10614	2.01837	2.024	2.07742	2.04066	2.08454	2.44638	2.03667	2.75625	2.43481	2.42925	2.04466	2.025	2.48214	2.29536	2.06141
1	118488657	118672676	2.3507	2.01078	2.08239	2.10614	2.01837	2.024	2.07742	2.04066	2.08454	2.44638	2.03667	2.75625	2.43481	2.42925	2.04466	2.025	2.48214	2.29536	2.06141
1	118672676	118860146	2.3507	2.01078	2.08239	2.10614	2.01837	2.024	2.07742	2.04066	2.08454	2.44638	2.03667	2.75625	2.43481	2.42925	2.04466	2.025	2.48214	2.29536	2.06141
1	118860146	119044130	2.3507	2.01078	2.08239	2.10614	2.01837	2.024	2.07742	2.04066	2.08454	2.44638	2.03667	2.75625	2.43481	2.42925	2.04466	2.025	2.48214	2.29536	2.06141
1	119044130	119237359	2.3507	2.01078	2.08239	2.10614	2.01837	2.024	2.07742	2.04066	2.08454	2.44638	2.03667	2.75625	2.43481	2.42925	2.04466	2.025	2.48214	2.29536	2.06141
1	119237359	119432432	2.3507	2.01078	2.08239	2.10614	2.01837	2.024	2.07742	2.04066	2.08454	2.44638	2.03667	2.75625	2.43481	2.42925	2.04466	2.025	2.48214	2.29536	2.06141
1	119432432	119620268	2.3507	2.01078	2.08239	2.10614	2.01837	2.024	2.07742	2.04066	2.08454	2.44638	2.03667	2.75625	2.43481	2.42925	2.04466	2.025	2.48214	2.29536	2.06141
1	119620268	119806008	2.3507	2.01078	2.08239	2.10614	2.01837	2.024	2.07742	2.04066	2.08454	2.44638	2.03667	2.75625	2.43481	2.42925	2.04466	2.025	2.48214	2.29536	2.06141
1	119806008	119989982	2.3507	2.01078	2.08239	2.10614	2.01837	2.024	2.07742	2.04066	2.08454	3.09859	2.03667	2.75625	2.43481	2.42925	2.04466	2.025	2.48214	2.29536	2.06141
1	119989982	120183150	2.3507	2.01078	2.08239	2.10614	2.01837	2.024	2.07742	2.04066	2.08454	3.09859	2.03667	2.75625	2.43481	2.42925	2.04466	3.05736	2.48214	2.97477	2.06141
1	120183150	120367693	2.3507	2.01078	2.08239	2.10614	2.01837	2.024	2.07742	2.04066	2.08454	3.09859	2.03667	2.75625	2.43481	2.42925	2.04466	3.05736	2.48214	2.97477	2.06141
1	120367693	120629999	3.12619	2.75295	2.08239	2.10614	2.71758	2.98455	2.50344	2.80855	2.58151	3.09859	2.03667	2.75625	2.43481	2.42925	2.04466	3.05736	2.48214	2.97477	2.06141
1	120629999	145474027	3.12619	2.75295	2.08239	2.10614	2.71758	2.98455	2.50344	2.80855	2.58151	3.09859	2.03667	2.75625	2.43481	2.42925	2.04466	3.05736	2.48214	2.97477	2.06141
1	145474027	145671706	3.12619	2.75295	2.08239	2.10614	2.71758	2.98455	2.50344	2.80855	2.58151	3.09859	2.03667	2.75625	2.43481	2.42925	2.04466	3.05736	2.48214	2.97477	2.06141
1	145671706	146566767	3.12619	2.75295	2.08239	2.10614	2.71758	2.98455	2.50344	2.80855	2.58151	3.09859	2.03667	2.75625	2.43481	2.42925	2.04466	3.05736	2.48214	2.97477	2.06141
1	146566767	146756205	3.12619	2.75295	2.08239	2.10614	2.71758	2.98455	2.50344	2.80855	2.58151	3.09859	2.03667	2.75625	2.43481	2.42925	2.04466	3.05736	2.48214	2.97477	2.06141
1	146756205	146955551	3.12619	2.75295	2.08239	2.10614	2.71758	2.98455	2.50344	2.80855	2.58151	3.09859	2.03667	2.75625	2.43481	2.42925	2.04466	3.05736	2.48214	2.97477	2.06141
1	146955551	147138334	3.12619	2.75295	2.08239	2.10614	2.71758	2.98455	2.50344	2.80855	2.58151	3.09859	2.03667	2.75625	2.43481	2.42925	2.04466	3.05736	2.48214	2.97477	2.06141
1	147138334	147321589	3.12619	2.75295	2.08239	2.10614	2.71758	2.98455	2.50344	2.80855	2.58151	3.09859	2.03667	2.75625	2.43481	2.42925	2.04466	3.05736	2.48214	2.97477	2.06141
1	147321589	148215490	3.12619	2.75295	2.08239	2.10614	2.71758	2.98455	2.50344	2.80855	2.58151	3.09859	2.03667	2.75625	2.43481	2.42925	2.04466	3.05736	2.48214	2.97477	2.06141
1	148215490	149159232	3.12619	2.75295	2.08239	2.10614	2.71758	2.98455	2.50344	2.80855	2.58151	3.09859	2.03667	2.75625	2.43481	2.42925	2.04466	3.05736	2.48214	2.97477	2.06141
1	149159232	149864178	3.12619	2.75295	2.08239	2.10614	2.71758	2.98455	2.50344	2.80855	2.58151	3.09859	2.03667	2.75625	2.43481	2.42925	2.04466	3.05736	2.48214	2.97477	2.06141
1	149864178	150047924	2.23449	1.99977	2.08239	2.10614	1.96336	1.9316	1.97354	1.97975	1.98555	3.09859	2.03667	2.75625	2.43481	2.42925	2.04466	2.31825	2.48214	2.22225	2.06141
1	150047924	150230664	2.23449	1.99977	2.08239	2.10614	1.96336	1.9316	1.97354	1.97975	1.98555	2.31158	2.03667	2.75625	2.43481	2.42925	2.04466	2.31825	2.48214	2.22225	2.06141
1	150230664	150413308	2.23449	1.99977	2.08239	2.10614	1.96336	1.9316	1.97354	1.97975	1.98555	2.31158	2.03667	2.75625	2.43481	2.42925	2.04466	2.31825	2.48214	2.22225	2.06141
1	150413308	150596859	2.23449	1.99977	2.08239	2.10614	1.96336	1.9316	1.97354	1.97975	1.98555	2.31158	2.03667	2.75625	2.43481	2.42925	2.04466	2.31825	2.48214	2.22225	2.06141
1	150596859	150783944	2.23449	1.99977	2.08239	2.10614	1.96336	1.9316	1.97354	1.97975	1.98555	2.31158	2.03667	2.75625	2.43481	2.42925	2.04466	2.31825	2.48214	2.22225	2.06141
1	150783944	150967473	2.23449	1.99977	2.08239	2.10614	1.96336	1.9316	1.97354	1.97975	1.98555	2.31158	2.03667	2.75625	2.43481	2.42925	2.04466	2.31825	2.48214	2.22225	2.06141
1	150967473	151150260	2.23449	1.99977	2.08239	2.10614	1.96336	1.9316	1.97354	1.97975	1.98555	2.31158	2.03667	2.75625	2.43481	2.42925	2.04466	2.31825	2.48214	2.22225	2.06141
1	151150260	151332988	2.23449	1.99977	2.08239	2.10614	1.96336	1.9316	1.97354	1.97975	1.98555	2.31158	2.03667	2.75625	2.43481	2.42925	2.04466	2.31825	2.48214	2.22225	2.06141
1	151332988	151515420	2.23449	1.99977	2.08239	2.10614	1.96336	1.9316	1.97354	1.97975	1.98555	2.31158	2.03667	2.75625	2.43481	2.42925	2.04466	2.31825	2.48214	2.22225	2.06141
1	151515420	151701802	2.23449	1.99977	2.08239	2.10614	1.96336	1.9316	1.97354	1.97975	1.98555	2.31158	2.03667	2.75625	2.43481	2.42925	2.04466	2.31825	2.48214	2.22225	2.06141
1	151701802	151884841	2.23449	1.99977	2.08239	2.10614	1.96336	1.9316	1.97354	1.97975	1.98555	2.31158	2.03667	2.75625	2.43481	2.42925	2.04466	2.31825	2.48214	2.22225	2.06141
1	151884841	152068286	2.23449	1.99977	2.08239	2.10614	1.96336	1.9316	1.97354	1.97975	1.98555	2.31158	2.03667	2.75625	2.43481	2.42925	2.04466	2.31825	2.48214	2.22225	2.06141
1	152068286	152267257	2.23449	1.99977	2.08239	2.10614	1.96336	1.9316	1.97354	1.97975	1.98555	2.31158	2.03667	2.75625	2.43481	2.42925	2.04466	2.31825	2.48214	2.22225	2.06141
1	152267257	152460628	2.23449	1.99977	2.08239	2.10614	1.96336	1.9316	1.97354	1.97975	1.98555	2.31158	2.03667	2.75625	2.43481	2.42925	2.04466	2.31825	2.48214	2.22225	2.06141
1	152460628	152648068	2.23449	1.99977	2.08239	2.10614	1.96336	1.9316	1.97354	1.97975	1.98555	2.31158	2.03667	2.75625	2.43481	2.42925	2.04466	2.31825	2.48214	2.22225	2.06141
1	152648068	152835409	2.23449	1.99977	2.08239	2.10614	1.96336	1.9316	1.97354	1.97975	1.98555	2.31158	2.03667	2.75625	2.43481	2.42925	2.04466	2.31825	2.48214	2.22225	2.06141
1	152835409	153025902	2.23449	1.99977	2.08239	2.10614	1.96336	1.9316	1.97354	1.97975	1.98555	2.31158	2.03667	2.75625	2.43481	2.42925	2.04466	2.31825	2.48214	2.22225	2.06141
1	153025902	153213274	2.23449	1.99977	2.08239	2.10614	1.96336	1.9316	1.97354	1.97975	1.98555	2.31158	2.03667	2.75625	2.43481	2.42925	2.04466	2.31825	2.48214	2.22225	2.06141
1	153213274	153400360	2.23449	1.99977	2.08239	2.10614	1.96336	1.9316	1.97354	1.97975	1.98555	2.31158	2.03667	2.75625	2.43481	2.42925	2.04466	2.31825	2.48214	2.22225	2.06141
1	153400360	153586818	2.23449	1.99977	2.08239	2.10614	1.96336	1.9316	1.97354	1.97975	1.98555	2.31158	2.03667	2.75625	2.43481	2.42925	2.04466	2.31825	2.48214	2.22225	2.06141
1	153586818	153769916	2.23449	1.99977	2.08239	2.10614	1.96336	1.9316	1.97354	1.97975	1.98555	2.31158	2.03667	2.75625	2.43481	2.42925	2.04466	2.31825	2.48214	2.22225	2.06141
1	153769916	153952752	2.23449	1.99977	2.08239	2.10614	1.96336	1.9316	1.97354	1.97975	1.98555	2.31158	2.03667	2.75625	2.43481	2.42925	2.04466	2.31825	2.48214	2.22225	2.06141
1	153952752	154137309	2.23449	1.99977	2.08239	2.10614	1.96336	1.9316	1.97354	1.97975	1.98555	2.31158	2.03667	2.75625	2.43481	2.42925	2.04466	2.31825	2.48214	2.22225	2.06141
1	154137309	154321290	2.23449	1.99977	2.08239	2.10614	1.96336	1.9316	1.97354	1.97975	1.98555	2.31158	2.03667	2.75625	2.43481	2.42925	2.04466	2.31825	2.48214	2.22225	2.06141
1	154321290	154504003	2.23449	1.99977	2.08239	2.10614	1.96336	1.9316	1.97354	1.97975	1.98555	2.31158	2.03667	2.75625	2.43481	2.42925	2.04466	2.31825	2.48214	2.22225	2.06141
1	154504003	154688616	2.23449	1.99977	2.08239	2.10614	1.96336	1.9316	1.97354	1.97975	1.98555	2.31158	2.03667	2.75625	2.43481	2.42925	2.04466	2.31825	2.48214	2.22225	2.06141
1	154688616	154871089	2.23449	1.99977	2.08239	2.10614	1.96336	1.9316	1.97354	1.97975	1.98555	2.31158	2.03667	2.75625	2.43481	2.42925	2.04466	2.31825	2.48214	2.22225	2.06141
1	154871089	155054506	2.23449	1.99977	2.08239	2.10614	1.96336	1.9316	1.97354	1.97975	1.98555	2.31158	2.03667	2.75625	2.43481	2.42925	2.04466	2.31825	2.48214	2.22225	2.06141
1	155054506	155245407	2.23449	1.99977	2.08239	2.10614	1.96336	1.9316	1.97354	1.97975	1.98555	2.31158	2.03667	2.75625	2.43481	2.42925	2.04466	2.31825	2.48214	2.22225	2.06141
1	155245407	155428084	2.23449	1.99977	2.08239	2.10614	1.96336	1.9316	1.97354	1.97975	1.98555	2.31158	2.03667	2.75625	2.43481	2.42925	2.04466	2.31825	2.48214	2.22225	2.06141
1	155428084	155628638	2.23449	1.99977	2.08239	2.10614	1.96336	1.9316	1.97354	1.97975	1.98555	2.31158	2.03667	2.75625	2.43481	2.42925	2.04466	2.31825	2.48214	2.22225	2.06141
1	155628638	155822788	2.23449	1.99977	2.08239	2.10614	1.96336	1.9316	1.97354	1.97975	1.98555	2.31158	2.03667	2.75625	2.43481	2.42925	2.04466	2.31825	2.48214	2.22225	2.06141
1	155822788	156006778	2.23449	1.99977	2.08239	2.10614	1.96336	1.9316	1.97354	1.97975	1.98555	2.31158	2.03667	2.75625	2.43481	2.42925	2.04466	2.31825	2.48214	2.22225	2.06141
1	156006778	156190926	2.23449	1.99977	2.08239	2.10614	1.96336	1.9316	1.97354	1.97975	1.98555	2.31158	2.03667	2.75625	2.43481	2.42925	2.04466	2.31825	2.48214	2.22225	2.06141
1	156190926	156374790	2.23449	1.99977	2.08239	2.10614	1.96336	1.9316	1.97354	1.97975	1.98555	2.31158	2.03667	2.75625	2.43481	2.42925	2.04466	2.31825	2.48214	2.22225	2.06141
1	156374790	156558803	2.23449	1.99977	2.08239	2.10614	1.96336	1.9316	1.97354	1.97975	1.98555	2.82449	2.03667	2.75625	2.43481	2.42925	2.04466	2.31825	2.48214	2.71628	2.06141
1	156558803	156741421	2.23449	1.99977	2.08239	2.10614	1.96336	1.9316	1.97354	1.97975	1.98555	2.82449	2.03667	2.75625	2.43481	2.42925	2.04466	2.31825	2.48214	2.71628	2.06141
1	156741421	156923973	2.23449	1.99977	2.08239	2.10614	1.96336	1.9316	1.97354	1.97975	1.98555	2.82449	2.03667	2.75625	2.43481	2.42925	2.04466	2.31825	2.48214	2.71628	2.06141
1	156923973	157107275	2.23449	1.99977	2.08239	2.10614	1.96336	1.9316	1.97354	1.97975	1.98555	2.82449	2.03667	2.75625	2.43481	2.42925	2.04466	2.31825	2.48214	2.71628	2.06141
1	157107275	157295288	2.23449	1.99977	2.08239	2.10614	1.96336	1.9316	1.97354	1.97975	1.98555	2.82449	2.03667	2.75625	2.43481	2.42925	2.04466	2.31825	2.48214	2.71628	2.06141
1	157295288	157483006	2.23449	1.99977	2.08239	2.10614	1.96336	1.9316	1.97354	1.97975	1.98555	2.82449	2.03667	2.75625	2.43481	2.42925	2.04466	2.31825	2.48214	2.71628	2.06141
1	157483006	157668904	2.23449	1.99977	2.08239	2.10614	1.96336	1.9316	1.97354	1.97975	1.98555	2.82449	2.03667	2.75625	2.43481	2.42925	2.04466	2.31825	2.48214	2.71628	2.06141
1	157668904	157852148	2.23449	1.99977	2.08239	2.10614	1.96336	1.9316	1.97354	1.97975	1.98555	2.82449	2.03667	2.75625	2.43481	2.42925	2.04466	2.31825	2.48214	2.71628	2.06141
1	157852148	158035282	2.23449	1.99977	2.08239	2.10614	1.96336	1.9316	1.97354	1.97975	1.98555	2.82449	2.03667	2.75625	2.43481	2.42925	2.04466	2.31825	2.48214	2.71628	2.06141
1	158035282	158225574	2.23449	1.99977	2.08239	2.10614	1.96336	1.9316	1.97354	2.24114	1.98555	2.82449	2.03667	2.75625	2.43481	2.42925	2.04466	2.31825	2.48214	2.71628	2.06141
1	158225574	158416811	2.23449	1.99977	2.08239	2.10614	1.96336	1.9316	1.97354	2.24114	1.98555	2.82449	2.03667	2.75625	2.43481	2.42925	2.04466	2.31825	2.48214	2.71628	2.06141
1	158416811	158601273	2.23449	1.99977	2.08239	2.10614	1.96336	1.9316	1.97354	2.24114	1.98555	2.82449	2.03667	2.75625	2.43481	2.42925	2.04466	2.31825	2.48214	2.71628	2.06141
1	158601273	158787561	2.23449	1.99977	2.08239	2.10614	1.96336	1.9316	1.97354	2.24114	1.98555	2.82449	2.03667	2.75625	2.43481	2.42925	2.04466	2.31825	2.48214	2.71628	2.06141
1	158787561	158979545	2.23449	1.99977	2.08239	2.10614	1.96336	1.9316	1.97354	2.24114	1.98555	2.82449	2.03667	2.75625	2.43481	2.42925	2.04466	2.31825	2.48214	2.71628	2.06141
1	158979545	159166097	2.23449	1.99977	2.08239	2.10614	2.52757	1.9316	1.97354	2.24114	1.98555	2.82449	2.03667	2.75625	2.43481	2.42925	2.04466	2.31825	2.48214	2.71628	2.06141
1	159166097	159352246	2.77356	1.99977	2.62721	2.78687	2.52757	2.58443	2.4211	2.24114	2.59897	2.82449	2.03667	2.75625	2.43481	2.42925	2.04466	2.31825	2.48214	2.71628	2.06141
1	159352246	159548150	2.77356	1.99977	2.62721	2.78687	2.52757	2.58443	2.4211	2.24114	2.59897	2.82449	2.03667	2.75625	2.43481	2.42925	2.04466	2.31825	2.48214	2.71628	2.06141
1	159548150	159739475	2.77356	1.99977	2.62721	2.78687	2.52757	2.58443	2.4211	2.24114	2.59897	2.82449	2.03667	2.75625	2.43481	2.42925	2.04466	2.31825	2.48214	2.71628	2.06141
1	159739475	159923148	2.77356	1.99977	2.62721	2.78687	2.52757	2.58443	2.4211	2.24114	2.59897	2.82449	2.03667	2.75625	2.43481	2.42925	2.04466	2.31825	2.48214	2.71628	2.06141
1	159923148	160105764	2.77356	1.99977	2.62721	2.78687	2.52757	2.58443	2.4211	2.24114	2.59897	2.82449	2.03667	2.75625	2.43481	2.42925	2.04466	2.31825	2.48214	2.71628	2.06141
1	160105764	160288580	2.77356	1.99977	2.62721	2.78687	2.52757	2.58443	2.4211	2.24114	2.59897	2.82449	2.03667	2.75625	2.43481	2.42925	2.04466	2.31825	2.48214	2.71628	2.06141
1	160288580	160473819	2.77356	1.99977	2.62721	2.78687	2.52757	2.58443	2.4211	2.24114	2.59897	2.82449	2.03667	2.75625	2.43481	2.42925	2.04466	2.31825	2.48214	2.71628	2.06141
1	160473819	160656547	2.77356	1.99977	2.62721	2.78687	2.52757	2.58443	2.4211	2.24114	2.59897	2.82449	2.03667	2.75625	2.43481	2.42925	2.04466	2.31825	2.48214	2.71628	2.06141
1	160656547	160846646	2.77356	1.99977	2.62721	2.78687	2.52757	2.58443	2.4211	2.24114	2.59897	2.82449	2.03667	2.75625	2.43481	2.42925	2.04466	2.31825	2.48214	2.71628	2.06141
1	160846646	161031841	2.77356	1.99977	2.62721	2.78687	2.52757	2.58443	2.4211	2.24114	2.59897	2.82449	2.03667	2.75625	2.43481	2.42925	2.04466	2.31825	2.48214	2.71628	2.06141
1	161031841	161214686	2.77356	1.99977	2.62721	2.78687	2.52757	2.58443	2.4211	2.24114	2.59897	2.82449	2.03667	2.75625	2.43481	2.42925	2.04466	2.31825	2.48214	2.71628	2.06141
1	161214686	161399736	2.77356	1.99977	2.62721	2.78687	2.52757	2.58443	2.4211	2.24114	2.59897	2.82449	2.03667	2.75625	2.43481	2.42925	2.04466	2.31825	2.48214	2.71628	2.06141
1	161399736	161710854	2.77356	1.99977	2.62721	2.78687	2.52757	2.58443	2.4211	2.24114	2.59897	2.82449	2.03667	2.75625	2.43481	2.42925	2.04466	2.31825	2.48214	2.71628	2.06141
1	161710854	161895596	2.77356	1.99977	2.62721	2.78687	2.52757	2.58443	2.4211	2.24114	2.59897	2.82449	2.03667	2.75625	2.43481	2.42925	2.04466	2.31825	2.48214	2.71628	2.06141
1	161895596	162079156	2.77356	1.99977	2.62721	2.78687	2.52757	2.58443	2.4211	2.24114	2.59897	2.82449	2.03667	2.75625	2.43481	2.42925	2.04466	2.31825	2.48214	2.71628	2.06141
1	162079156	162262586	2.77356	1.99977	2.62721	2.78687	2.52757	2.58443	2.4211	2.24114	2.59897	2.82449	2.03667	2.75625	2.43481	2.42925	2.04466	2.31825	2.48214	2.71628	2.06141
1	162262586	162449899	2.77356	1.99977	2.62721	2.78687	2.52757	2.58443	2.4211	2.24114	2.59897	2.82449	2.03667	2.75625	2.43481	2.42925	2.04466	2.31825	2.48214	2.71628	2.06141
1	162449899	162632629	2.77356	1.99977	2.62721	2.78687	2.52757	2.58443	2.4211	2.24114	2.59897	2.82449	2.03667	2.75625	2.43481	2.42925	2.04466	2.31825	2.48214	2.71628	2.06141
1	162632629	162837199	2.77356	1.99977	2.62721	2.78687	2.52757	2.58443	2.4211	2.24114	2.59897	2.82449	2.03667	2.75625	2.43481	2.42925	2.04466	2.31825	2.48214	2.71628	2.06141
1	162837199	163020680	2.77356	1.99977	2.62721	2.78687	2.52757	2.58443	2.4211	2.24114	2.59897	2.82449	2.03667	2.75625	2.43481	2.42925	2.04466	2.31825	2.48214	2.71628	2.06141
1	163020680	163205302	2.77356	1.99977	2.62721	2.78687	2.52757	2.58443	2.4211	2.24114	2.59897	2.82449	2.03667	2.75625	2.43481	2.42925	2.04466	2.31825	2.48214	2.71628	2.06141
1	163205302	163390400	2.77356	1.99977	2.62721	2.78687	2.52757	2.58443	2.4211	2.24114	2.59897	2.82449	2.03667	2.75625	2.43481	2.42925	2.04466	2.31825	2.48214	2.71628	2.06141
1	163390400	163574309	2.77356	1.99977	2.62721	2.78687	2.52757	2.58443	2.4211	2.24114	2.59897	2.82449	2.03667	2.75625	2.43481	2.42925	2.04466	2.31825	2.48214	2.71628	2.06141
1	163574309	163766075	2.77356	1.99977	2.62721	2.78687	2.52757	2.58443	2.4211	2.24114	2.59897	2.82449	2.03667	2.75625	2.43481	2.42925	2.04466	2.31825	2.48214	2.71628	2.06141
1	163766075	163951284	2.77356	1.99977	2.62721	2.78687	2.52757	2.58443	2.4211	2.24114	2.59897	2.82449	2.03667	2.75625	2.43481	2.42925	2.04466	2.31825	2.48214	2.71628	2.06141
1	163951284	164137221	2.77356	1.99977	2.62721	2.78687	2.52757	2.58443	2.4211	2.24114	2.59897	2.82449	2.03667	2.75625	2.43481	2.42925	2.04466	2.31825	2.48214	2.71628	2.06141
1	164137221	164325271	2.77356	1.99977	2.62721	2.78687	2.52757	2.58443	2.4211	2.24114	2.59897	2.82449	2.03667	2.75625	2.43481	2.42925	2.04466	2.31825	2.48214	2.71628	2.06141
1	164325271	164512896	2.77356	1.99977	2.62721	2.78687	2.52757	2.58443	2.4211	2.24114	2.59897	2.82449	2.03667	2.75625	2.43481	2.42925	2.04466	2.31825	2.48214	2.71628	2.06141
1	164512896	164695788	2.77356	1.99977	2.62721	2.78687	2.52757	2.58443	2.4211	2.24114	2.59897	2.82449	2.03667	2.75625	2.43481	2.42925	2.04466	2.31825	2.48214	2.71628	2.06141
1	164695788	164878469	2.77356	1.99977	2.62721	2.78687	2.52757	2.58443	2.4211	2.24114	2.59897	2.82449	2.03667	2.75625	2.43481	2.42925	2.04466	2.31825	2.48214	2.71628	2.06141
1	164878469	165065767	2.77356	1.99977	2.62721	2.78687	2.52757	2.58443	2.4211	2.24114	2.59897	2.82449	2.03667	2.75625	2.43481	2.42925	2.04466	2.31825	2.48214	2.71628	2.06141
1	165065767	165248613	2.77356	1.99977	2.62721	2.78687	2.52757	2.58443	2.4211	2.24114	2.59897	2.82449	2.03667	2.75625	2.43481	2.42925	2.04466	2.31825	2.48214	2.71628	2.06141
1	165248613	165431656	2.77356	1.99977	2.62721	2.78687	2.52757	2.58443	2.4211	2.24114	2.59897	2.82449	2.03667	2.75625	2.43481	2.42925	2.04466	2.31825	2.48214	2.71628	2.06141
1	165431656	165614755	2.77356	1.99977	2.62721	2.78687	2.52757	2.58443	2.4211	2.24114	2.59897	2.82449	2.03667	2.75625	2.43481	2.42925	2.04466	2.31825	2.48214	2.71628	2.06141
1	165614755	165800807	2.77356	1.99977	2.62721	2.78687	2.52757	2.58443	2.4211	2.24114	2.59897	2.82449	2.03667	2.75625	2.43481	2.42925	2.04466	2.31825	2.48214	2.71628	2.06141
1	165800807	165987857	2.77356	1.99977	2.62721	2.78687	2.52757	2.58443	2.4211	2.24114	2.59897	2.82449	2.03667	2.75625	2.43481	2.42925	2.04466	2.31825	2.48214	2.71628	2.06141
1	165987857	166172302	2.77356	1.99977	2.62721	2.78687	2.52757	2.58443	2.4211	2.24114	2.59897	2.82449	2.03667	2.75625	2.43481	2.42925	2.04466	2.31825	2.48214	2.71628	2.06141
1	166172302	166368074	2.77356	1.99977	2.62721	2.78687	2.52757	2.58443	2.4211	2.24114	2.59897	2.82449	2.03667	2.75625	2.43481	2.42925	2.04466	2.31825	2.48214	2.71628	2.06141
1	166368074	166555507	2.77356	1.99977	2.62721	2.78687	2.52757	2.58443	2.4211	2.24114	2.59897	2.82449	2.03667	2.75625	2.43481	2.42925	2.04466	2.31825	2.48214	2.71628	2.06141
1	166555507	166741767	2.77356	1.99977	2.62721	2.78687	2.52757	2.58443	2.4211	2.24114	2.59897	2.82449	2.03667	2.75625	2.43481	2.42925	2.04466	2.31825	2.48214	2.71628	2.06141
1	166741767	166925843	2.77356	1.99977	2.62721	2.78687	2.52757	2.58443	2.4211	2.24114	2.59897	2.82449	2.03667	2.75625	2.43481	2.42925	2.04466	2.31825	2.48214	2.71628	2.06141
1	166925843	167108601	2.77356	1.99977	2.62721	2.78687	2.52757	2.58443	2.4211	2.24114	2.59897	2.82449	2.03667	2.75625	2.43481	2.42925	2.04466	2.31825	2.48214	2.71628	2.06141
1	167108601	167291185	2.77356	1.99977	2.62721	2.78687	2.52757	2.58443	2.4211	2.24114	2.59897	2.82449	2.03667	2.75625	2.43481	2.42925	2.04466	2.31825	2.48214	2.71628	2.06141
1	167291185	167474076	2.77356	1.99977	2.62721	2.78687	2.52757	2.58443	2.4211	2.24114	2.59897	2.82449	2.03667	2.75625	2.43481	2.42925	2.04466	2.31825	2.48214	2.71628	2.06141
1	167474076	167656823	2.77356	1.99977	2.62721	2.78687	2.52757	2.58443	2.4211	2.24114	2.59897	2.82449	2.03667	2.75625	2.43481	2.42925	2.04466	2.31825	2.48214	2.71628	2.06141
1	167656823	167840003	2.77356	1.99977	2.62721	2.78687	2.52757	2.58443	2.4211	2.24114	2.59897	2.82449	2.03667	2.75625	2.43481	2.42925	2.04466	2.31825	2.48214	2.71628	2.06141
1	167840003	168023057	2.77356	1.99977	2.62721	2.78687	2.52757	2.58443	2.4211	2.24114	2.59897	2.82449	2.03667	2.75625	2.43481	2.42925	2.04466	2.31825	2.48214	2.71628	2.06141
1	168023057	168207139	2.77356	1.99977	2.62721	2.78687	2.52757	2.58443	2.4211	2.24114	2.59897	2.82449	2.03667	2.75625	2.43481	2.42925	2.04466	2.31825	2.48214	2.71628	2.06141
1	168207139	168395294	2.77356	1.99977	2.62721	2.78687	2.52757	2.58443	2.4211	2.24114	2.59897	2.82449	2.03667	2.75625	2.43481	2.42925	2.04466	2.31825	2.48214	2.71628	2.06141
1	168395294	168583378	2.77356	1.99977	2.62721	2.78687	2.52757	2.58443	2.4211	2.24114	2.59897	2.82449	2.03667	2.75625	2.43481	2.42925	2.04466	2.31825	2.48214	2.71628	2.06141
1	168583378	168770383	2.77356	1.99977	2.62721	2.78687	2.52757	2.58443	2.4211	2.24114	2.59897	2.82449	2.03667	2.75625	2.43481	2.42925	2.04466	2.31825	2.48214	2.71628	2.06141
1	168770383	168954249	2.77356	1.99977	2.62721	2.78687	2.52757	2.58443	2.4211	2.24114	2.59897	2.82449	2.03667	2.75625	2.43481	2.42925	2.04466	2.31825	2.48214	2.71628	2.06141
1	168954249	169136979	2.77356	1.99977	2.62721	2.78687	2.52757	2.58443	2.4211	2.24114	2.59897	2.82449	2.03667	2.75625	2.43481	2.42925	2.04466	2.31825	2.48214	2.71628	2.06141
1	169136979	169327904	2.77356	1.99977	2.62721	2.78687	2.52757	2.58443	2.4211	2.24114	2.59897	2.82449	2.03667	2.75625	2.43481	2.42925	2.04466	2.31825	2.48214	2.71628	2.06141
1	169327904	169511596	2.77356	1.99977	2.62721	2.78687	2.52757	2.58443	2.4211	2.24114	2.59897	2.82449	2.03667	2.75625	2.43481	2.42925	2.04466	2.31825	2.48214	2.71628	2.06141
1	169511596	169695787	2.77356	1.99977	2.62721	2.78687	2.52757	2.58443	2.4211	2.24114	2.59897	2.82449	2.03667	2.75625	2.43481	2.42925	2.04466	2.31825	2.48214	2.71628	2.06141
1	169695787	169879025	2.77356	1.99977	2.62721	2.78687	2.52757	2.58443	2.4211	2.24114	2.59897	2.82449	2.03667	2.75625	2.43481	2.42925	2.04466	2.31825	2.48214	2.71628	2.06141
1	169879025	170068578	2.77356	1.99977	2.62721	2.78687	2.52757	2.58443	2.4211	2.24114	2.59897	2.82449	2.03667	2.75625	2.43481	2.42925	2.04466	2.31825	2.48214	2.71628	2.06141
1	170068578	170259190	2.77356	1.99977	2.62721	2.78687	2.52757	2.58443	2.4211	2.24114	2.59897	2.82449	2.03667	2.75625	2.43481	2.42925	2.04466	2.31825	2.48214	2.71628	2.06141
1	170259190	170445661	2.77356	1.99977	2.62721	2.78687	2.52757	2.58443	2.4211	2.24114	2.59897	2.82449	2.03667	2.75625	2.43481	2.42925	2.04466	2.31825	2.48214	2.71628	2.06141
1	170445661	170628276	2.77356	1.99977	2.62721	2.78687	2.52757	2.58443	2.4211	2.24114	2.59897	2.82449	2.03667	2.75625	2.43481	2.42925	2.04466	2.31825	2.48214	2.71628	2.06141
1	170628276	170811031	2.77356	1.99977	2.62721	2.78687	2.52757	2.58443	2.4211	2.24114	2.59897	2.82449	2.03667	2.75625	2.43481	2.42925	2.04466	2.31825	2.48214	2.71628	2.06141
1	170811031	170996315	2.77356	1.99977	2.62721	2.78687	2.52757	2.58443	2.4211	2.24114	2.59897	2.82449	2.03667	2.75625	2.43481	2.42925	2.04466	2.31825	2.48214	2.71628	2.06141
1	170996315	171181510	2.77356	1.99977	2.62721	2.78687	2.52757	2.58443	2.4211	2.24114	2.59897	2.82449	2.03667	2.75625	2.43481	2.42925	2.04466	2.31825	2.48214	2.71628	2.06141
1	171181510	171369725	2.77356	1.99977	2.62721	2.78687	2.52757	2.58443	2.4211	2.24114	2.59897	2.82449	2.03667	2.75625	2.43481	2.42925	2.04466	2.31825	2.48214	2.71628	2.06141
1	171369725	171553026	2.77356	1.99977	2.62721	2.78687	2.52757	2.58443	2.4211	2.24114	2.59897	2.82449	2.03667	2.75625	2.43481	2.42925	2.04466	2.31825	2.48214	2.71628	2.06141
1	171553026	171740750	2.77356	1.99977	2.62721	2.78687	2.52757	2.58443	2.4211	2.24114	2.59897	2.82449	2.03667	2.75625	2.43481	2.42925	2.04466	2.31825	2.48214	2.71628	2.06141
1	171740750	171923929	2.77356	1.99977	2.62721	2.78687	2.52757	2.58443	2.4211	2.24114	2.59897	2.82449	2.03667	2.75625	2.43481	2.42925	2.04466	2.31825	2.48214	2.71628	2.06141
1	171923929	172112046	2.77356	1.99977	2.62721	2.78687	2.52757	2.58443	2.4211	2.24114	2.59897	2.82449	2.03667	2.75625	2.43481	2.42925	2.04466	2.31825	2.48214	2.71628	2.06141
1	172112046	172302084	2.77356	1.99977	2.62721	2.78687	2.52757	2.58443	2.4211	2.24114	2.59897	2.82449	2.03667	2.75625	2.43481	2.42925	2.04466	2.31825	2.48214	2.71628	2.06141
1	172302084	172485370	2.77356	1.99977	2.62721	2.78687	2.52757	2.58443	2.4211	2.24114	2.59897	2.82449	2.03667	2.75625	2.43481	2.42925	2.04466	2.31825	2.48214	2.71628	2.06141
1	172485370	172669520	2.77356	1.99977	2.62721	2.78687	2.52757	2.58443	2.4211	2.24114	2.59897	2.82449	2.03667	2.75625	2.43481	2.42925	2.04466	2.31825	2.48214	2.71628	2.06141
1	172669520	172854405	2.77356	1.99977	2.62721	2.78687	2.52757	2.58443	2.4211	2.24114	2.59897	2.82449	2.03667	2.75625	2.43481	2.42925	2.04466	2.31825	2.48214	2.71628	2.06141
1	172854405	173046360	2.77356	1.99977	2.62721	2.78687	2.52757	2.58443	2.4211	2.24114	2.59897	2.82449	2.03667	2.75625	2.43481	2.42925	2.04466	2.31825	2.48214	2.71628	2.06141
1	173046360	173232383	2.77356	1.99977	2.62721	2.78687	2.52757	2.58443	2.4211	2.24114	2.59897	2.82449	2.03667	2.75625	2.43481	2.42925	2.04466	2.31825	2.48214	2.71628	2.06141
1	173232383	173417887	2.77356	1.99977	2.62721	2.78687	2.52757	2.58443	2.4211	2.24114	2.59897	2.82449	2.03667	2.75625	2.43481	2.42925	2.04466	2.31825	2.48214	2.71628	2.06141
1	173417887	173601711	2.77356	1.99977	2.62721	2.78687	2.52757	2.58443	2.4211	2.24114	2.59897	2.82449	2.03667	2.75625	2.43481	2.42925	2.04466	2.31825	2.48214	2.71628	2.06141
1	173601711	173788303	2.77356	1.99977	2.62721	2.78687	2.52757	2.58443	2.4211	2.24114	2.59897	2.82449	2.03667	2.75625	2.43481	2.42925	2.04466	2.31825	2.48214	2.71628	2.06141
1	173788303	173971414	2.77356	1.99977	2.62721	2.78687	2.52757	2.58443	2.4211	2.24114	2.59897	2.82449	2.03667	2.75625	2.43481	2.42925	2.04466	2.31825	2.48214	2.71628	2.06141
1	173971414	174154656	2.77356	1.99977	2.62721	2.78687	2.52757	2.58443	2.4211	2.24114	2.59897	2.82449	2.03667	2.75625	2.43481	2.42925	2.04466	2.31825	2.48214	2.71628	2.06141
1	174154656	174346334	2.77356	1.99977	2.62721	2.78687	2.52757	2.58443	2.4211	2.24114	2.59897	2.82449	2.03667	2.75625	2.43481	2.42925	2.04466	2.31825	2.48214	2.71628	2.06141
1	174346334	174537012	2.77356	1.99977	2.62721	2.78687	2.52757	2.58443	2.4211	2.24114	2.59897	2.82449	2.03667	2.75625	2.43481	2.42925	2.04466	2.31825	2.48214	2.71628	2.06141
1	174537012	174739256	2.77356	1.99977	2.62721	2.78687	2.52757	2.58443	2.4211	2.24114	2.59897	2.82449	2.03667	2.75625	2.43481	2.42925	2.04466	2.31825	2.48214	2.71628	2.06141
1	174739256	174928728	2.77356	1.99977	2.62721	2.78687	2.52757	2.58443	2.4211	2.24114	2.59897	2.82449	2.03667	2.75625	2.43481	2.42925	2.04466	2.31825	2.48214	2.71628	2.06141
1	174928728	175113188	2.77356	1.99977	2.62721	2.78687	2.52757	2.58443	2.4211	2.24114	2.59897	2.82449	2.03667	2.75625	2.43481	2.42925	2.04466	2.31825	2.48214	2.71628	2.06141
1	175113188	175296022	2.77356	1.99977	2.62721	2.78687	2.52757	2.58443	2.4211	2.24114	2.59897	2.82449	2.03667	2.75625	2.43481	2.42925	2.04466	2.31825	2.48214	2.71628	2.06141
1	175296022	175480833	2.77356	1.99977	2.62721	2.78687	2.52757	2.58443	2.4211	2.24114	2.59897	2.82449	2.03667	2.75625	2.43481	2.42925	2.04466	2.31825	2.48214	2.71628	2.06141
1	175480833	175664205	2.77356	1.99977	2.62721	2.78687	2.52757	2.58443	2.4211	2.24114	2.59897	2.82449	2.03667	2.75625	2.43481	2.42925	2.04466	2.31825	2.48214	2.71628	2.06141
1	175664205	175846637	2.77356	1.99977	2.62721	2.78687	2.52757	2.58443	2.4211	2.24114	2.59897	2.82449	2.03667	2.75625	2.43481	2.42925	2.04466	2.31825	2.48214	2.71628	2.06141
1	175846637	176036775	2.77356	1.99977	2.62721	2.78687	2.52757	2.58443	2.4211	2.24114	2.59897	2.82449	2.03667	2.75625	2.43481	2.42925	2.04466	2.31825	2.48214	2.71628	2.06141
1	176036775	176220172	2.77356	1.99977	2.62721	2.78687	2.52757	2.58443	2.4211	2.24114	2.59897	2.82449	2.03667	2.75625	2.43481	2.42925	2.04466	2.31825	2.48214	2.71628	2.06141
1	176220172	176414495	2.77356	1.99977	2.62721	2.78687	2.52757	2.58443	2.4211	2.24114	2.59897	2.82449	2.03667	2.75625	2.43481	2.42925	2.04466	2.31825	2.48214	2.71628	2.06141
1	176414495	176597421	2.77356	1.99977	2.62721	2.78687	2.52757	2.58443	2.4211	2.24114	2.59897	2.82449	2.03667	2.75625	2.43481	2.42925	2.04466	2.31825	2.48214	2.71628	2.06141
1	176597421	176783899	2.77356	1.99977	2.62721	2.78687	2.52757	2.58443	2.4211	2.24114	2.59897	2.82449	2.03667	2.75625	2.43481	2.42925	2.04466	2.31825	2.48214	2.71628	2.06141
1	176783899	176966336	2.77356	1.99977	2.62721	2.78687	2.52757	2.58443	2.4211	2.24114	2.59897	2.82449	2.03667	2.75625	2.43481	2.42925	2.04466	2.31825	2.48214	2.71628	2.06141
1	176966336	177148976	2.77356	1.99977	2.62721	2.78687	2.52757	2.58443	2.4211	2.24114	2.59897	2.82449	2.03667	2.75625	2.43481	2.42925	2.04466	2.31825	2.48214	2.71628	2.06141
1	177148976	177332493	2.77356	1.99977	2.62721	2.78687	2.52757	2.58443	2.4211	2.24114	2.59897	2.82449	2.03667	2.75625	2.43481	2.42925	2.04466	2.31825	2.48214	2.71628	2.06141
1	177332493	177519682	2.77356	1.99977	2.62721	2.78687	2.52757	2.58443	2.4211	2.24114	2.59897	2.82449	2.03667	2.75625	2.43481	2.42925	2.04466	2.31825	2.48214	2.71628	2.06141
1	177519682	177712729	2.77356	1.99977	2.62721	2.78687	2.52757	2.58443	2.4211	2.24114	2.59897	2.82449	2.03667	2.75625	2.43481	2.42925	2.04466	2.31825	2.48214	2.71628	2.06141
1	177712729	177900463	2.77356	1.99977	2.62721	2.78687	2.52757	2.58443	2.4211	2.24114	2.59897	2.82449	2.03667	2.75625	2.43481	2.42925	2.04466	2.31825	2.48214	2.71628	2.06141
1	177900463	178083678	2.77356	1.99977	2.62721	2.78687	2.52757	2.58443	2.4211	2.24114	2.59897	2.82449	2.03667	2.75625	2.43481	2.42925	2.04466	2.31825	2.48214	2.71628	2.06141
1	178083678	178266711	2.77356	1.99977	2.62721	2.78687	2.52757	2.58443	2.4211	2.24114	2.59897	2.82449	2.03667	2.75625	2.43481	2.42925	2.04466	2.31825	2.48214	2.71628	2.06141
1	178266711	178455115	2.77356	1.99977	2.62721	2.78687	2.52757	2.58443	2.4211	2.24114	2.59897	2.36886	2.03667	2.75625	2.43481	2.42925	2.04466	2.31825	2.48214	2.71628	2.06141
1	178455115	178638516	2.77356	1.99977	2.62721	2.78687	2.52757	2.58443	2.4211	2.24114	2.59897	2.36886	2.03667	2.75625	2.43481	2.42925	2.04466	2.31825	2.48214	2.71628	2.06141
1	178638516	178826905	2.2661	1.99977	2.02619	1.98295	2.05633	2.02119	2.4211	2.03214	2.07489	2.36886	2.03667	2.28592	2.43481	2.42925	2.04466	1.93575	2.48214	2.23554	2.06141
1	178826905	179014482	2.2661	1.99977	2.02619	1.98295	2.05633	2.02119	2.4211	2.03214	2.07489	2.36886	2.03667	2.28592	2.43481	2.42925	2.04466	1.93575	2.48214	2.23554	2.06141
1	179014482	179198329	2.2661	1.99977	2.02619	1.98295	2.05633	2.02119	1.99619	2.03214	2.07489	2.36886	2.03667	2.28592	2.43481	2.42925	2.04466	1.93575	2.48214	2.23554	2.06141
1	179198329	179381215	2.2661	1.99977	2.02619	1.98295	2.05633	2.02119	1.99619	2.03214	2.07489	2.36886	2.03667	2.28592	2.43481	2.42925	2.04466	1.93575	2.48214	2.23554	2.06141
1	179381215	179566655	2.2661	1.99977	2.02619	1.98295	2.05633	2.02119	1.99619	2.03214	2.07489	2.36886	2.03667	2.28592	2.43481	2.42925	2.04466	1.93575	2.48214	2.23554	2.06141
1	179566655	179753203	2.2661	1.99977	2.02619	1.98295	2.05633	2.02119	1.99619	2.03214	2.07489	2.36886	2.03667	2.28592	2.43481	2.42925	2.04466	1.93575	2.48214	2.23554	2.06141
1	179753203	179936258	2.2661	1.99977	2.02619	1.98295	2.05633	2.02119	1.99619	2.03214	2.07489	2.36886	2.03667	2.28592	2.43481	2.42925	2.04466	1.93575	2.48214	2.23554	2.06141
1	179936258	180119125	2.2661	1.99977	2.02619	1.98295	2.05633	2.02119	1.99619	2.03214	2.07489	2.36886	2.03667	2.28592	2.43481	2.42925	2.04466	1.93575	2.48214	2.23554	2.06141
1	180119125	180303564	2.2661	1.99977	2.02619	1.98295	2.05633	2.02119	1.99619	2.03214	2.07489	2.36886	2.03667	2.28592	2.43481	2.42925	2.04466	1.93575	2.48214	2.23554	2.06141
1	180303564	180490078	2.2661	1.99977	2.02619	1.98295	2.05633	2.02119	1.99619	2.03214	2.07489	2.36886	2.03667	2.28592	2.43481	2.42925	2.04466	1.93575	2.48214	2.23554	2.06141
1	180490078	180677424	2.2661	1.99977	2.02619	1.98295	2.05633	2.02119	1.99619	2.03214	2.07489	2.36886	2.03667	2.28592	2.43481	2.42925	2.04466	1.93575	2.48214	2.23554	2.06141
1	180677424	180867998	2.2661	1.99977	2.02619	1.98295	2.05633	2.02119	1.99619	2.03214	2.07489	2.36886	2.03667	2.28592	2.43481	2.42925	2.04466	1.93575	2.48214	2.23554	2.06141
1	180867998	181050959	2.2661	1.99977	2.02619	1.98295	2.05633	2.02119	1.99619	2.03214	2.07489	2.36886	2.03667	2.28592	2.43481	2.42925	2.04466	1.93575	2.48214	2.23554	2.06141
1	181050959	181235667	2.2661	1.99977	2.02619	1.98295	2.05633	2.02119	1.99619	2.03214	2.07489	2.36886	2.03667	2.28592	2.43481	2.42925	2.04466	1.93575	2.48214	2.23554	2.06141
1	181235667	181420600	2.2661	1.99977	2.02619	1.98295	2.05633	2.02119	1.99619	2.03214	2.07489	2.36886	2.03667	2.28592	2.43481	2.42925	2.04466	1.93575	2.48214	2.23554	2.06141
1	181420600	181603099	2.2661	1.99977	2.02619	1.98295	2.05633	2.02119	1.99619	2.03214	2.07489	2.36886	2.03667	2.28592	2.43481	2.42925	2.04466	1.93575	2.48214	2.23554	2.06141
1	181603099	181786097	2.2661	1.99977	2.02619	1.98295	2.05633	2.02119	1.99619	2.03214	2.07489	2.36886	2.03667	2.28592	2.43481	2.42925	2.04466	1.93575	2.48214	2.23554	2.06141
1	181786097	181971030	2.2661	1.99977	2.02619	1.98295	2.05633	2.02119	1.99619	2.03214	2.07489	2.36886	2.03667	2.28592	2.43481	2.42925	2.04466	1.93575	2.48214	2.23554	2.06141
1	181971030	182154024	2.2661	1.99977	2.02619	1.98295	2.05633	2.02119	1.99619	2.03214	2.07489	2.36886	2.03667	2.28592	2.43481	2.42925	2.04466	1.93575	2.48214	2.23554	2.06141
1	182154024	182337002	2.2661	1.99977	2.02619	1.98295	2.05633	2.02119	1.99619	1.83874	2.07489	2.36886	2.03667	2.28592	2.43481	2.42925	2.04466	1.93575	2.48214	2.23554	2.06141
1	182337002	182522271	2.2661	1.99977	2.02619	1.98295	2.05633	2.02119	1.99619	1.83874	2.07489	2.36886	2.03667	2.28592	2.43481	2.42925	2.04466	1.93575	2.48214	2.23554	2.06141
1	182522271	182704829	2.2661	1.99977	2.02619	1.98295	2.05633	2.02119	1.99619	1.83874	2.07489	2.36886	2.03667	2.28592	2.43481	2.42925	2.04466	1.93575	2.48214	2.23554	2.06141
1	182704829	182888543	2.2661	1.99977	2.02619	1.98295	2.05633	2.02119	1.99619	1.83874	2.07489	2.36886	2.03667	2.28592	2.43481	2.42925	2.04466	1.93575	2.48214	2.23554	2.06141
1	182888543	183073160	2.2661	1.99977	2.02619	1.98295	2.05633	2.02119	1.99619	1.83874	2.07489	2.36886	2.03667	2.28592	2.43481	2.42925	2.04466	1.93575	2.48214	2.23554	2.06141
1	183073160	183255664	2.2661	1.99977	2.02619	1.98295	2.05633	2.02119	1.99619	1.83874	2.07489	2.36886	2.03667	2.28592	2.43481	2.42925	2.04466	1.93575	2.48214	2.23554	2.06141
1	183255664	183439424	2.2661	1.99977	2.02619	1.98295	2.05633	2.02119	1.99619	1.83874	2.07489	2.36886	2.03667	2.28592	2.43481	2.42925	2.04466	1.93575	2.48214	2.23554	2.06141
1	183439424	183625592	2.2661	1.99977	2.02619	1.98295	2.05633	2.02119	1.99619	1.83874	2.07489	2.36886	2.03667	2.28592	2.43481	2.42925	2.04466	1.93575	2.48214	2.23554	2.06141
1	183625592	183812711	2.2661	1.99977	2.02619	1.98295	2.05633	2.02119	1.99619	1.83874	2.07489	2.36886	2.03667	2.28592	2.43481	2.42925	2.04466	1.93575	2.48214	2.23554	2.06141
1	183812711	183995325	2.2661	1.99977	2.02619	1.98295	2.05633	2.02119	1.99619	1.83874	2.07489	2.36886	2.03667	2.28592	2.43481	2.42925	2.04466	1.93575	2.48214	2.23554	2.06141
1	183995325	184181356	2.2661	1.99977	2.02619	1.98295	2.05633	2.02119	1.99619	1.83874	2.07489	2.36886	2.03667	2.28592	2.43481	2.42925	2.04466	1.93575	2.48214	2.23554	2.06141
1	184181356	184367491	2.2661	1.99977	2.02619	1.98295	2.05633	2.02119	1.99619	1.83874	2.07489	2.36886	2.03667	2.28592	2.43481	2.42925	2.04466	1.93575	2.48214	2.23554	2.06141
1	184367491	184550283	2.2661	1.99977	2.02619	1.98295	2.05633	2.02119	1.99619	1.83874	2.07489	2.36886	2.03667	1.50941	2.43481	2.42925	2.04466	1.93575	2.48214	2.23554	2.06141
1	184550283	184732922	2.2661	1.99977	2.02619	1.98295	2.05633	2.02119	1.99619	1.83874	2.07489	1.56792	2.03667	1.50941	1.74033	2.42925	2.04466	1.93575	1.63684	1.70147	2.06141
1	184732922	184922802	1.92946	1.99977	1.50761	1.46415	1.57118	1.59393	1.7237	1.83874	1.55449	1.56792	2.03667	1.50941	1.74033	2.42925	2.04466	1.93575	1.63684	1.70147	2.06141
1	184922802	185110295	1.92946	1.99977	1.50761	1.46415	1.57118	1.59393	1.7237	1.83874	1.55449	1.56792	2.03667	1.50941	1.74033	1.97817	2.04466	1.93575	1.63684	1.70147	2.06141
1	185110295	185298068	1.92946	1.99977	1.50761	1.46415	1.57118	1.59393	1.7237	1.83874	1.55449	1.56792	2.03667	1.50941	1.74033	1.97817	2.04466	1.93575	1.63684	1.70147	2.06141
1	185298068	185484186	1.92946	1.99977	1.50761	1.46415	1.57118	1.59393	1.7237	1.83874	1.55449	1.56792	2.03667	1.50941	1.74033	1.97817	2.04466	1.93575	1.63684	1.70147	2.06141
1	185484186	185669236	1.92946	1.99977	1.50761	1.46415	1.57118	1.59393	1.7237	1.83874	1.55449	1.56792	2.03667	1.50941	1.74033	1.97817	2.04466	1.93575	1.63684	1.70147	2.06141
1	185669236	185858998	1.92946	1.99977	1.50761	1.46415	1.57118	1.59393	1.7237	1.83874	1.55449	1.56792	2.03667	1.50941	1.74033	1.97817	2.04466	1.93575	1.63684	1.70147	2.06141
1	185858998	186046751	1.92946	1.99977	1.50761	1.46415	1.57118	1.59393	1.7237	1.83874	1.55449	1.56792	2.03667	1.50941	1.74033	1.97817	2.04466	1.93575	1.63684	1.70147	2.06141
1	186046751	186236015	1.92946	1.99977	1.50761	1.46415	1.57118	1.59393	1.7237	1.83874	1.55449	1.56792	2.03667	1.50941	1.74033	1.97817	2.04466	1.93575	1.63684	1.70147	2.06141
1	186236015	186419184	1.92946	1.99977	1.50761	1.46415	1.57118	1.59393	1.7237	1.83874	1.55449	1.56792	2.03667	1.50941	1.74033	1.97817	2.04466	1.93575	1.63684	1.70147	2.06141
1	186419184	186602517	1.92946	1.99977	1.50761	1.46415	1.57118	1.59393	1.7237	1.83874	1.55449	1.56792	2.03667	1.50941	1.74033	1.97817	2.04466	1.93575	1.63684	1.70147	2.06141
1	186602517	186791106	1.92946	1.99977	1.50761	1.46415	1.57118	1.59393	1.7237	1.83874	1.55449	1.56792	2.03667	1.50941	1.74033	1.97817	2.04466	1.93575	1.63684	1.70147	2.06141
1	186791106	186973949	1.92946	1.99977	1.50761	1.46415	1.57118	1.59393	1.7237	1.83874	1.55449	1.56792	2.03667	1.50941	1.74033	1.97817	2.04466	1.93575	1.63684	1.70147	2.06141
1	186973949	187158321	1.92946	1.99977	1.50761	1.46415	1.57118	1.59393	1.7237	1.83874	1.55449	1.56792	2.03667	1.50941	1.74033	1.97817	2.04466	1.93575	1.63684	1.70147	2.06141
1	187158321	187347631	1.92946	1.99977	1.50761	1.46415	1.57118	1.59393	1.7237	1.83874	1.55449	1.56792	2.03667	1.50941	1.74033	1.97817	2.04466	1.93575	1.63684	1.70147	2.06141
1	187347631	187532217	1.92946	1.99977	1.50761	1.46415	1.57118	1.59393	1.7237	1.83874	1.55449	1.56792	2.03667	1.50941	1.74033	1.97817	2.04466	1.93575	1.63684	1.70147	2.06141
1	187532217	187721573	1.92946	1.99977	1.50761	1.46415	1.57118	1.59393	1.7237	1.83874	1.55449	1.56792	2.03667	1.50941	1.74033	1.97817	2.04466	1.93575	1.63684	1.70147	2.06141
1	187721573	187911017	1.92946	1.99977	1.50761	1.46415	1.57118	1.59393	1.7237	1.83874	1.55449	1.56792	2.03667	1.50941	1.74033	1.97817	2.04466	1.93575	1.63684	1.70147	2.06141
1	187911017	188096091	1.92946	1.99977	1.50761	1.46415	1.57118	1.59393	1.7237	1.83874	1.55449	1.56792	2.03667	1.50941	1.74033	1.97817	2.04466	1.93575	1.63684	1.70147	2.06141
1	188096091	188278567	1.92946	1.99977	1.50761	1.46415	1.57118	1.59393	1.7237	1.83874	1.55449	1.56792	2.03667	1.50941	1.74033	1.97817	2.04466	1.93575	1.63684	1.70147	2.06141
1	188278567	188461952	1.92946	1.99977	1.50761	1.46415	1.57118	1.59393	1.7237	1.83874	1.55449	1.56792	2.03667	1.50941	1.74033	1.97817	2.04466	1.93575	1.63684	1.70147	2.06141
1	188461952	188648518	1.92946	1.99977	1.50761	1.46415	1.57118	1.59393	1.7237	1.83874	1.55449	1.56792	2.03667	1.50941	1.74033	1.97817	2.04466	1.93575	1.63684	1.70147	2.06141
1	188648518	188835990	1.92946	1.99977	1.50761	1.46415	1.57118	1.59393	1.7237	1.83874	1.55449	1.56792	2.03667	1.50941	1.74033	1.97817	2.04466	1.93575	1.63684	1.70147	2.06141
1	188835990	189019389	1.92946	1.99977	1.50761	1.46415	1.57118	1.59393	1.7237	1.83874	1.55449	1.56792	2.03667	1.50941	1.74033	1.97817	2.04466	1.93575	1.63684	1.70147	2.06141
1	189019389	189204158	1.92946	1.99977	1.50761	1.46415	1.57118	1.59393	1.7237	1.83874	1.55449	1.56792	2.03667	1.50941	1.74033	1.97817	2.04466	1.93575	1.63684	1.70147	2.06141
1	189204158	189391142	1.92946	1.99977	1.50761	1.46415	1.57118	1.59393	1.7237	1.83874	1.55449	1.56792	2.03667	1.50941	1.74033	1.97817	2.04466	1.93575	1.63684	1.70147	2.06141
1	189391142	189577965	1.92946	1.99977	1.50761	1.46415	1.57118	1.59393	1.7237	1.83874	1.55449	1.56792	2.03667	1.50941	1.74033	1.97817	2.04466	1.93575	1.63684	1.70147	2.06141
1	189577965	189764059	1.92946	1.99977	1.50761	1.46415	1.57118	1.59393	1.7237	1.83874	1.55449	1.56792	2.03667	1.50941	1.74033	1.97817	2.04466	1.93575	1.63684	1.70147	2.06141
1	189764059	189946817	1.92946	1.99977	1.50761	1.46415	1.57118	1.59393	1.7237	1.83874	1.55449	1.56792	2.03667	1.50941	1.74033	1.97817	2.04466	1.93575	1.63684	1.70147	2.06141
1	189946817	190129948	1.92946	1.99977	1.50761	1.46415	1.57118	1.59393	1.7237	1.83874	1.55449	1.56792	2.03667	1.50941	1.74033	1.97817	2.04466	1.93575	1.63684	1.70147	2.06141
1	190129948	190313085	1.92946	1.99977	1.50761	1.46415	1.57118	1.59393	1.7237	1.83874	1.55449	1.56792	2.03667	1.50941	1.74033	1.97817	2.04466	1.93575	1.63684	1.70147	2.06141
1	190313085	190496696	1.92946	1.99977	1.50761	1.46415	1.57118	1.59393	1.7237	1.83874	1.55449	1.56792	2.03667	1.50941	1.74033	1.97817	2.04466	1.93575	1.63684	1.70147	2.06141
1	190496696	190679793	1.92946	1.99977	1.50761	1.46415	1.57118	1.59393	1.7237	1.83874	1.55449	1.56792	2.03667	1.50941	1.74033	1.97817	2.04466	1.93575	1.63684	1.70147	2.06141
1	190679793	190867260	1.92946	1.99977	1.50761	1.46415	1.57118	1.59393	1.7237	1.83874	1.55449	1.56792	2.03667	1.50941	1.74033	1.97817	2.04466	1.93575	1.63684	1.70147	2.06141
1	190867260	191054358	1.92946	1.99977	1.50761	1.46415	1.57118	1.59393	1.7237	1.83874	1.55449	1.56792	2.03667	1.50941	1.74033	1.97817	2.04466	1.93575	1.63684	1.70147	2.06141
1	191054358	191237357	1.92946	1.99977	1.50761	1.46415	1.57118	1.59393	1.7237	1.83874	1.55449	1.56792	2.03667	1.50941	1.74033	1.97817	2.04466	1.93575	1.63684	1.70147	2.06141
1	191237357	191421462	1.92946	1.99977	1.50761	1.46415	1.57118	1.59393	1.7237	1.83874	1.55449	1.56792	2.03667	1.50941	1.74033	1.97817	2.04466	1.93575	1.63684	1.70147	2.06141
1	191421462	191605469	1.92946	1.99977	1.50761	1.46415	1.57118	1.59393	1.7237	1.83874	1.55449	1.56792	2.03667	1.50941	1.74033	1.97817	2.04466	1.93575	1.63684	1.70147	2.06141
1	191605469	191788755	1.92946	1.99977	1.50761	1.46415	1.57118	1.59393	1.7237	1.83874	1.55449	1.56792	2.03667	1.50941	1.74033	1.97817	2.04466	1.93575	1.63684	1.70147	2.06141
1	191788755	191972032	1.92946	1.99977	1.50761	1.46415	1.57118	1.59393	1.7237	1.83874	1.55449	1.56792	2.03667	1.50941	1.74033	1.97817	2.04466	1.93575	1.63684	1.70147	2.06141
1	191972032	192156863	1.92946	1.99977	1.50761	1.46415	1.57118	1.59393	1.7237	1.83874	1.55449	1.56792	2.03667	1.50941	1.74033	1.97817	2.04466	1.93575	1.63684	1.70147	2.06141
1	192156863	192339549	1.92946	1.99977	1.50761	1.46415	1.57118	1.59393	1.7237	1.83874	1.55449	1.56792	2.03667	1.50941	1.74033	1.97817	2.04466	1.93575	1.63684	1.70147	2.06141
1	192339549	192531775	1.92946	1.99977	1.50761	1.46415	1.57118	1.59393	1.7237	1.83874	1.55449	1.56792	2.03667	1.50941	1.74033	1.97817	2.04466	1.93575	1.63684	1.70147	2.06141
1	192531775	192715693	1.92946	1.99977	1.50761	1.46415	1.57118	1.59393	1.7237	1.83874	1.55449	1.56792	2.03667	1.50941	1.74033	1.97817	2.04466	1.93575	1.63684	1.70147	2.06141
1	192715693	192899419	1.92946	1.99977	1.50761	1.46415	1.57118	1.59393	1.7237	1.83874	1.55449	1.56792	2.03667	1.50941	1.74033	1.97817	2.04466	1.93575	1.63684	1.70147	2.06141
1	192899419	193082554	1.92946	1.99977	1.50761	1.46415	1.57118	1.59393	1.7237	1.83874	1.55449	1.56792	2.03667	1.50941	1.74033	1.97817	2.04466	1.93575	1.63684	1.70147	2.06141
1	193082554	193265361	1.92946	1.99977	1.50761	1.46415	1.57118	1.59393	1.7237	1.83874	1.55449	1.56792	2.03667	1.50941	1.74033	1.97817	2.04466	1.93575	1.63684	1.70147	2.06141
1	193265361	193450978	1.92946	1.99977	1.50761	1.46415	1.57118	1.59393	1.7237	1.83874	1.55449	1.56792	2.03667	1.50941	1.74033	1.97817	2.04466	1.93575	1.63684	1.70147	2.06141
1	193450978	193633474	1.92946	1.99977	1.50761	1.46415	1.57118	1.59393	1.7237	1.83874	1.55449	1.56792	2.03667	1.50941	1.74033	1.97817	2.04466	1.93575	1.63684	1.70147	2.06141
1	193633474	193822236	1.92946	1.99977	1.50761	1.46415	1.57118	1.59393	1.7237	1.83874	1.55449	1.56792	2.03667	1.50941	1.74033	1.97817	2.04466	1.93575	1.63684	1.70147	2.06141
1	193822236	194011253	1.92946	1.99977	1.50761	1.46415	1.57118	1.59393	1.7237	1.83874	1.55449	1.56792	2.03667	1.50941	1.74033	1.97817	2.04466	1.93575	1.63684	1.70147	2.06141
1	194011253	194194880	1.92946	1.99977	1.50761	1.46415	1.57118	1.59393	1.7237	1.83874	1.55449	1.56792	2.03667	1.50941	1.74033	1.97817	2.04466	1.93575	1.63684	1.70147	2.06141
1	194194880	194382590	1.92946	1.99977	1.50761	1.46415	1.57118	1.59393	1.7237	1.83874	1.55449	1.56792	2.03667	1.50941	1.74033	1.97817	2.04466	1.93575	1.63684	1.70147	2.06141
1	194382590	194566465	1.92946	1.99977	1.50761	1.46415	1.57118	1.59393	1.7237	1.83874	1.55449	1.56792	2.03667	1.50941	1.74033	1.97817	2.04466	1.93575	1.63684	1.70147	2.06141
1	194566465	194749693	1.92946	1.99977	1.50761	1.46415	1.57118	1.59393	1.7237	1.83874	1.55449	1.56792	2.03667	1.50941	1.74033	1.97817	2.04466	1.93575	1.63684	1.70147	2.06141
1	194749693	194933837	1.92946	1.99977	1.50761	1.46415	1.57118	1.59393	1.7237	1.83874	1.55449	1.56792	2.03667	1.50941	1.74033	1.97817	2.04466	1.93575	1.63684	1.70147	2.06141
1	194933837	195118379	1.92946	1.99977	1.50761	1.46415	1.57118	1.59393	1.7237	1.83874	1.55449	1.56792	2.03667	1.50941	1.74033	1.97817	2.04466	1.93575	1.63684	1.70147	2.06141
1	195118379	195302992	1.92946	1.99977	1.50761	1.46415	1.57118	1.59393	1.7237	1.83874	1.55449	1.56792	2.03667	1.50941	1.74033	1.97817	2.04466	1.93575	1.63684	1.70147	2.06141
1	195302992	195485908	1.92946	1.99977	1.50761	1.46415	1.57118	1.59393	1.7237	1.83874	1.55449	1.56792	2.03667	1.50941	1.74033	1.97817	2.04466	1.93575	1.63684	1.70147	2.06141
1	195485908	195671684	1.92946	1.99977	1.50761	1.46415	1.57118	1.59393	1.7237	1.83874	1.55449	1.56792	2.03667	1.50941	1.74033	1.97817	2.04466	1.93575	1.63684	1.70147	2.06141
1	195671684	195854780	1.92946	1.99977	1.50761	1.46415	1.57118	1.59393	1.7237	1.83874	1.55449	1.56792	2.03667	1.50941	1.74033	1.97817	2.04466	1.93575	1.63684	1.70147	2.06141
1	195854780	196043168	1.92946	1.99977	1.50761	1.46415	1.57118	1.59393	1.7237	1.83874	1.55449	1.56792	2.03667	1.50941	1.74033	1.97817	2.04466	1.93575	1.63684	1.70147	2.06141
1	196043168	196233450	1.92946	1.99977	1.50761	1.46415	1.57118	1.59393	1.7237	1.83874	1.55449	1.56792	2.03667	1.50941	1.74033	1.97817	2.04466	1.93575	1.63684	1.70147	2.06141
1	196233450	196418089	1.92946	1.99977	1.50761	1.46415	1.57118	1.59393	1.7237	1.83874	1.55449	1.56792	2.03667	1.50941	1.74033	1.97817	2.04466	1.93575	1.63684	1.70147	2.06141
1	196418089	196602407	1.92946	1.99977	1.50761	1.46415	1.57118	1.59393	1.7237	1.83874	1.55449	1.56792	2.03667	1.50941	1.74033	1.97817	2.04466	1.93575	1.63684	1.70147	2.06141
1	196602407	196832750	1.92946	1.99977	1.50761	1.46415	1.57118	1.59393	1.7237	1.83874	1.55449	1.56792	2.03667	1.50941	1.74033	1.97817	2.04466	1.93575	1.63684	1.70147	2.06141
1	196832750	197030037	1.92946	1.99977	1.50761	1.46415	1.57118	1.59393	1.7237	1.83874	1.55449	1.56792	2.03667	1.50941	1.74033	1.97817	2.04466	1.93575	1.63684	1.70147	2.06141
1	197030037	197212512	1.92946	1.99977	1.50761	1.46415	1.57118	1.59393	1.7237	1.83874	1.55449	1.56792	2.03667	1.50941	1.74033	1.97817	2.04466	1.93575	1.63684	1.70147	2.06141
1	197212512	197396393	1.92946	1.99977	1.50761	1.46415	1.57118	1.59393	1.7237	1.83874	1.55449	1.56792	2.03667	1.50941	1.74033	1.97817	2.04466	1.93575	1.63684	1.70147	2.06141
1	197396393	197582663	1.92946	1.99977	1.50761	1.46415	1.57118	1.59393	1.7237	1.83874	1.55449	1.56792	2.03667	1.50941	1.74033	1.97817	2.04466	1.93575	1.63684	1.70147	2.06141
1	197582663	197774702	1.92946	1.99977	1.50761	1.46415	1.57118	1.59393	1.7237	1.83874	1.55449	1.56792	2.03667	1.50941	1.74033	1.97817	2.04466	1.93575	1.63684	1.70147	2.06141
1	197774702	197959724	1.92946	1.99977	1.50761	1.46415	1.57118	1.59393	1.7237	1.83874	1.55449	1.56792	2.03667	1.50941	1.74033	1.97817	2.04466	1.93575	1.63684	1.70147	2.06141
1	197959724	198144679	1.92946	1.99977	1.50761	1.46415	1.57118	1.59393	1.7237	1.83874	1.55449	1.56792	2.03667	1.50941	1.74033	1.97817	2.04466	1.93575	1.63684	1.70147	2.06141
1	198144679	198333859	1.92946	1.99977	1.50761	1.46415	1.57118	1.59393	1.7237	1.83874	1.55449	1.56792	2.03667	1.50941	1.74033	1.97817	2.04466	1.93575	1.63684	1.70147	2.06141
1	198333859	198517159	1.92946	1.99977	1.50761	1.46415	1.57118	1.59393	1.7237	1.83874	1.55449	1.56792	2.03667	1.50941	1.74033	1.97817	2.04466	1.93575	1.63684	1.70147	2.06141
1	198517159	198699619	1.92946	1.99977	1.50761	1.46415	1.57118	1.59393	1.7237	1.83874	1.55449	1.56792	2.03667	1.50941	1.74033	1.97817	2.04466	1.93575	1.63684	1.70147	2.06141
1	198699619	198882952	1.92946	1.99977	1.50761	1.46415	1.57118	1.59393	1.7237	1.83874	1.55449	1.56792	2.03667	1.50941	1.74033	1.97817	2.04466	1.93575	1.63684	1.70147	2.06141
1	198882952	199067765	1.92946	1.99977	1.50761	1.46415	1.57118	1.59393	1.7237	1.83874	1.55449	1.56792	2.03667	1.50941	1.74033	1.97817	2.04466	1.93575	1.63684	1.70147	2.06141
1	199067765	199250441	1.92946	1.99977	1.50761	1.46415	1.57118	1.59393	1.7237	1.83874	1.55449	1.56792	2.03667	1.50941	1.74033	1.97817	2.04466	1.93575	1.63684	1.70147	2.06141
1	199250441	199434087	1.92946	1.99977	1.50761	1.46415	1.57118	1.59393	1.7237	1.83874	1.55449	1.56792	2.03667	1.50941	1.74033	1.97817	2.04466	1.93575	1.63684	1.70147	2.06141
1	199434087	199623692	1.92946	1.99977	1.50761	1.46415	1.57118	1.59393	1.7237	1.83874	1.55449	1.56792	2.03667	1.50941	1.74033	1.97817	2.04466	1.93575	1.63684	1.70147	2.06141
1	199623692	199807100	1.92946	1.99977	1.50761	1.46415	1.57118	1.59393	1.7237	1.83874	1.55449	1.56792	2.03667	1.50941	1.74033	1.97817	2.04466	1.93575	1.63684	1.70147	2.06141
1	199807100	199992661	1.92946	1.99977	1.50761	1.46415	1.57118	1.59393	1.7237	1.83874	1.55449	1.56792	2.03667	1.50941	1.74033	1.97817	2.04466	1.93575	1.63684	1.70147	2.06141
1	199992661	200178017	1.92946	1.99977	1.50761	1.46415	1.57118	1.59393	1.7237	1.83874	1.55449	1.56792	2.03667	1.50941	1.74033	1.97817	2.04466	1.93575	1.63684	1.70147	2.06141
1	200178017	200360449	1.92946	1.99977	1.50761	1.46415	1.57118	1.59393	1.7237	1.83874	1.55449	1.56792	2.03667	1.50941	1.74033	1.97817	2.04466	1.93575	1.63684	1.70147	2.06141
1	200360449	200542921	1.92946	1.99977	1.50761	1.46415	1.57118	1.59393	1.7237	1.83874	1.55449	1.56792	2.03667	1.50941	1.74033	1.97817	2.04466	1.93575	1.63684	1.70147	2.06141
1	200542921	200725655	1.92946	1.99977	1.50761	1.46415	1.57118	1.59393	1.7237	1.83874	1.55449	1.56792	2.03667	1.50941	1.74033	1.97817	2.04466	1.93575	1.63684	1.70147	2.06141
1	200725655	200912413	1.92946	1.99977	1.50761	1.46415	1.57118	1.59393	1.7237	1.83874	1.55449	1.56792	2.03667	1.50941	1.74033	1.97817	2.04466	1.93575	1.63684	1.70147	2.06141
1	200912413	201094893	1.92946	1.99977	1.50761	1.46415	1.57118	1.59393	1.7237	1.83874	1.55449	1.56792	2.03667	1.50941	1.74033	1.97817	2.04466	1.93575	1.63684	1.70147	2.06141
1	201094893	201282509	1.92946	1.99977	1.50761	1.46415	1.57118	1.59393	1.7237	1.83874	1.55449	1.56792	2.03667	1.50941	1.74033	1.97817	2.04466	1.93575	1.63684	1.70147	2.06141
1	201282509	201465084	1.92946	1.99977	1.50761	1.46415	1.57118	1.59393	1.7237	1.83874	1.55449	1.56792	2.03667	1.50941	1.74033	1.97817	2.04466	1.93575	1.63684	1.70147	2.06141
1	201465084	201647999	1.92946	1.99977	1.50761	1.46415	1.57118	1.59393	1.7237	1.83874	1.55449	1.56792	2.03667	1.50941	1.74033	1.97817	2.04466	1.93575	1.63684	1.70147	2.06141
1	201647999	201831494	1.92946	1.99977	1.50761	1.46415	1.57118	1.59393	1.7237	1.83874	1.55449	1.56792	2.03667	1.50941	1.74033	1.97817	2.04466	1.93575	1.63684	1.70147	2.06141
1	201831494	202014109	1.92946	1.99977	1.50761	1.46415	1.57118	1.59393	1.7237	1.83874	1.55449	1.56792	2.03667	1.50941	1.74033	1.97817	2.04466	1.93575	1.63684	1.70147	2.06141
1	202014109	202198435	1.92946	1.99977	1.50761	1.46415	1.57118	1.59393	1.7237	1.83874	1.55449	1.56792	2.03667	1.50941	1.74033	1.97817	2.04466	1.93575	1.63684	1.70147	2.06141
1	202198435	202389372	1.92946	1.99977	1.50761	1.46415	1.57118	1.59393	1.7237	1.83874	1.55449	1.56792	2.03667	1.50941	1.74033	1.97817	2.04466	1.93575	1.63684	1.70147	2.06141
1	202389372	202593511	1.92946	1.99977	1.50761	1.46415	1.57118	1.59393	1.7237	1.83874	1.55449	1.56792	2.03667	1.50941	1.74033	1.97817	2.04466	1.93575	1.63684	1.70147	2.06141
1	202593511	202777721	1.92946	1.99977	1.50761	1.46415	1.57118	1.59393	1.7237	1.83874	1.55449	1.56792	2.03667	1.50941	1.74033	1.97817	2.04466	1.93575	1.63684	1.70147	2.06141
1	202777721	202961067	1.92946	1.99977	1.50761	1.46415	1.57118	1.59393	1.7237	1.83874	1.55449	1.56792	2.03667	1.50941	1.74033	1.97817	2.04466	1.93575	1.63684	1.70147	2.06141
1	202961067	203144258	1.92946	1.99977	1.50761	1.46415	1.57118	1.59393	1.7237	1.83874	1.55449	1.56792	2.03667	1.50941	1.74033	1.97817	2.04466	1.93575	1.63684	1.70147	2.06141
1	203144258	203328469	1.92946	1.99977	1.50761	1.46415	1.57118	1.59393	1.7237	1.83874	1.55449	1.56792	2.03667	1.50941	1.74033	1.97817	2.04466	1.93575	1.63684	1.70147	2.06141
1	203328469	203513050	1.92946	1.99977	1.50761	1.46415	1.57118	1.59393	1.7237	1.83874	1.55449	1.56792	2.03667	1.50941	1.74033	1.97817	2.04466	1.93575	1.63684	1.70147	2.06141
1	203513050	203695655	1.92946	1.99977	1.50761	1.46415	1.57118	1.59393	1.7237	1.83874	1.55449	1.56792	2.03667	1.50941	1.74033	1.97817	2.04466	1.93575	1.63684	1.70147	2.06141
1	203695655	203879842	1.92946	1.99977	1.50761	1.46415	1.57118	1.59393	1.7237	1.83874	1.55449	1.56792	2.03667	1.50941	1.74033	1.97817	2.04466	1.93575	1.63684	1.70147	2.06141
1	203879842	204063756	1.92946	1.99977	1.50761	1.46415	1.57118	1.59393	1.7237	1.83874	1.55449	1.56792	2.03667	1.50941	1.74033	1.97817	2.04466	1.93575	1.63684	1.70147	2.06141
1	204063756	204246739	1.92946	1.99977	1.50761	1.46415	1.57118	1.59393	1.7237	1.83874	1.55449	1.56792	2.03667	1.50941	1.74033	1.97817	2.04466	1.93575	1.63684	1.70147	2.06141
1	204246739	204429442	1.92946	1.99977	1.50761	1.46415	1.57118	1.59393	1.7237	1.83874	1.55449	1.56792	2.03667	1.50941	1.74033	1.97817	2.04466	1.93575	1.63684	1.70147	2.06141
1	204429442	204612446	1.92946	1.99977	1.50761	1.46415	1.57118	1.59393	1.7237	1.83874	1.55449	1.56792	2.03667	1.50941	1.74033	1.97817	2.04466	1.93575	1.63684	1.70147	2.06141
1	204612446	204795105	1.92946	1.99977	1.50761	1.46415	1.57118	1.59393	1.7237	1.83874	1.55449	1.56792	2.03667	1.50941	1.74033	1.97817	2.04466	1.93575	1.63684	1.70147	2.06141
1	204795105	204977590	1.92946	1.99977	1.50761	1.46415	1.57118	1.59393	1.7237	1.83874	1.55449	1.56792	2.03667	1.50941	1.74033	1.97817	2.04466	1.93575	1.63684	1.70147	2.06141
1	204977590	205160191	1.92946	1.99977	1.50761	1.46415	1.57118	1.59393	1.7237	1.83874	1.55449	1.56792	2.03667	1.50941	1.74033	1.97817	2.04466	1.93575	1.63684	1.70147	2.06141
1	205160191	205342743	1.92946	1.99977	1.50761	1.46415	1.57118	1.59393	1.7237	1.83874	1.55449	1.56792	2.03667	1.50941	1.74033	1.97817	2.04466	1.93575	1.63684	1.70147	2.06141
1	205342743	205529103	1.92946	1.99977	1.50761	1.46415	1.57118	1.59393	1.7237	1.83874	1.55449	1.56792	2.03667	1.50941	1.74033	1.97817	2.04466	1.93575	1.63684	1.70147	2.06141
1	205529103	205711834	1.92946	1.99977	1.50761	1.46415	1.57118	1.59393	1.7237	1.83874	1.55449	1.56792	2.03667	1.50941	1.74033	1.97817	2.04466	1.93575	1.63684	1.70147	2.06141
1	205711834	205896213	1.92946	1.99977	1.50761	1.46415	1.57118	1.59393	1.7237	1.83874	1.55449	1.56792	2.03667	1.50941	1.74033	1.97817	2.04466	1.93575	1.63684	1.70147	2.06141
1	205896213	206512372	1.92946	1.99977	1.50761	1.46415	1.57118	1.59393	1.7237	1.83874	1.55449	1.56792	2.03667	1.50941	1.74033	1.97817	2.04466	1.93575	1.63684	1.70147	2.06141
1	206512372	206756174	1.92946	1.99977	1.50761	1.46415	1.57118	1.59393	1.7237	1.83874	1.55449	1.56792	2.03667	1.50941	1.74033	1.97817	2.04466	1.93575	1.63684	1.70147	2.06141
1	206756174	206938984	1.92946	1.99977	1.50761	1.46415	1.57118	1.59393	1.7237	1.83874	1.55449	1.56792	2.03667	1.50941	1.74033	1.97817	2.04466	1.93575	1.63684	1.70147	2.06141
1	206938984	207121534	1.92946	1.99977	1.50761	1.46415	1.57118	1.59393	1.7237	1.83874	1.55449	1.56792	2.03667	1.50941	1.74033	1.97817	2.04466	1.93575	1.63684	1.70147	2.06141
1	207121534	207304210	1.92946	1.99977	1.50761	1.46415	1.57118	1.59393	1.7237	1.83874	1.55449	1.56792	2.03667	1.50941	1.74033	1.97817	2.04466	1.93575	1.63684	1.70147	2.06141
1	207304210	207489795	1.92946	1.99977	1.50761	1.46415	1.57118	1.59393	1.7237	1.83874	1.55449	1.56792	2.03667	1.50941	1.74033	1.97817	2.04466	1.93575	1.63684	1.70147	2.06141
1	207489795	207672380	1.92946	1.99977	1.50761	1.46415	1.57118	1.59393	1.7237	1.83874	1.55449	1.56792	2.03667	1.50941	1.74033	1.97817	2.04466	1.93575	1.63684	1.70147	2.06141
1	207672380	207910505	1.92946	1.99977	1.50761	1.46415	1.57118	1.59393	1.7237	1.83874	1.55449	1.56792	2.03667	1.50941	1.74033	1.97817	2.04466	1.93575	1.63684	1.70147	2.06141
1	207910505	208094025	1.92946	1.99977	1.50761	1.46415	1.57118	1.59393	1.7237	1.83874	1.55449	1.56792	2.03667	1.50941	1.74033	1.97817	2.04466	1.93575	1.63684	1.70147	2.06141
1	208094025	208276457	1.92946	1.99977	1.50761	1.46415	1.57118	1.59393	1.7237	1.83874	1.55449	1.56792	2.03667	1.50941	1.74033	1.97817	2.04466	1.93575	1.63684	1.70147	2.06141
1	208276457	208459079	1.92946	1.99977	1.50761	1.46415	1.57118	1.59393	1.7237	1.83874	1.55449	1.56792	2.03667	1.50941	1.74033	1.97817	2.04466	1.93575	1.63684	1.70147	2.06141
1	208459079	208641695	1.92946	1.99977	1.50761	1.46415	1.57118	1.59393	1.7237	1.83874	1.55449	1.56792	2.03667	1.50941	1.74033	1.97817	2.04466	1.93575	1.63684	1.70147	2.06141
1	208641695	208824198	1.92946	1.99977	1.50761	1.46415	1.57118	1.59393	1.7237	1.83874	1.55449	1.56792	2.03667	1.50941	1.74033	1.97817	2.04466	1.93575	1.63684	1.70147	2.06141
1	208824198	209011539	1.92946	1.99977	1.50761	1.46415	1.57118	1.59393	1.7237	1.83874	1.55449	1.56792	2.03667	1.50941	1.74033	1.97817	2.04466	1.93575	1.63684	1.70147	2.06141
1	209011539	209195278	1.92946	1.99977	1.50761	1.46415	1.57118	1.59393	1.7237	1.83874	1.55449	1.56792	2.03667	1.50941	1.74033	1.97817	2.04466	1.93575	1.63684	1.70147	2.06141
1	209195278	209379646	1.92946	1.99977	1.50761	1.46415	1.57118	1.59393	1.7237	1.83874	1.55449	1.56792	2.03667	1.50941	1.74033	1.97817	2.04466	1.93575	1.63684	1.70147	2.06141
1	209379646	209565239	1.92946	1.99977	1.50761	1.46415	1.57118	1.59393	1.7237	1.83874	1.55449	1.56792	2.03667	1.50941	1.74033	1.97817	2.04466	1.93575	1.63684	1.70147	2.06141
1	209565239	209749518	1.92946	1.99977	1.50761	1.46415	1.57118	1.59393	1.7237	1.83874	1.55449	1.56792	2.03667	1.50941	1.74033	1.97817	2.04466	1.93575	1.63684	1.70147	2.06141
1	209749518	209931950	1.92946	1.99977	1.50761	1.46415	1.57118	1.59393	1.7237	1.83874	1.55449	1.56792	2.03667	1.50941	1.74033	1.97817	2.04466	1.93575	1.63684	1.70147	2.06141
1	209931950	210120752	1.92946	1.99977	1.50761	1.46415	1.57118	1.59393	1.7237	1.83874	1.55449	1.56792	2.03667	1.50941	1.74033	1.97817	2.04466	1.93575	1.63684	1.70147	2.06141
1	210120752	210306077	1.92946	1.99977	1.50761	1.46415	1.57118	1.59393	1.7237	1.83874	1.55449	1.56792	2.03667	1.50941	1.74033	1.97817	2.04466	1.93575	1.63684	1.70147	2.06141
1	210306077	210488702	1.92946	1.99977	1.50761	1.46415	1.57118	1.59393	1.7237	1.83874	1.55449	1.56792	2.03667	1.50941	1.74033	1.97817	2.04466	1.93575	1.63684	1.70147	2.06141
1	210488702	210673743	1.92946	1.99977	1.50761	1.46415	1.57118	1.59393	1.7237	1.83874	1.55449	1.56792	2.03667	1.50941	1.74033	1.97817	2.04466	1.93575	1.63684	1.70147	2.06141
1	210673743	210857437	1.92946	1.99977	1.50761	1.46415	1.57118	1.59393	1.7237	1.83874	1.55449	1.56792	2.03667	1.50941	1.74033	1.97817	2.04466	1.93575	1.63684	1.70147	2.06141
1	210857437	211043053	1.92946	1.99977	1.50761	1.46415	1.57118	1.59393	1.7237	1.83874	1.55449	1.56792	2.03667	1.50941	1.74033	1.97817	2.04466	1.93575	1.63684	1.70147	2.06141
1	211043053	211231948	1.92946	1.99977	1.50761	1.46415	1.57118	1.59393	1.7237	1.83874	1.55449	1.56792	2.03667	1.50941	1.74033	1.97817	2.04466	1.93575	1.63684	1.70147	2.06141
1	211231948	211415251	1.92946	1.99977	1.50761	1.46415	1.57118	1.59393	1.7237	1.83874	1.55449	1.56792	2.03667	1.50941	1.74033	1.97817	2.04466	1.93575	1.63684	1.70147	2.06141
1	211415251	211600382	1.92946	1.99977	1.50761	1.46415	1.57118	1.59393	1.7237	1.83874	1.55449	1.56792	2.03667	1.50941	1.74033	1.97817	2.04466	1.93575	1.63684	1.70147	2.06141
1	211600382	211785081	1.92946	1.99977	1.50761	1.46415	1.57118	1.59393	1.7237	1.83874	1.55449	1.56792	2.03667	1.50941	1.74033	1.97817	2.04466	1.93575	1.63684	1.70147	2.06141
1	211785081	211968253	1.92946	1.99977	1.50761	1.46415	1.57118	1.59393	1.7237	1.83874	1.55449	1.56792	2.03667	1.50941	1.74033	1.97817	2.04466	1.93575	1.63684	1.70147	2.06141
1	211968253	212152837	1.92946	1.99977	1.50761	1.46415	1.57118	1.59393	1.7237	1.83874	1.55449	1.56792	2.03667	1.50941	1.74033	1.97817	2.04466	1.93575	1.63684	1.70147	2.06141
1	212152837	212336040	1.92946	1.99977	1.50761	1.46415	1.57118	1.59393	1.7237	1.83874	1.55449	1.56792	2.03667	1.50941	1.74033	1.97817	2.04466	1.93575	1.63684	1.70147	2.06141
1	212336040	212520921	1.92946	1.99977	1.50761	1.46415	1.57118	1.59393	1.7237	1.83874	1.55449	1.56792	2.03667	1.50941	1.74033	1.97817	2.04466	1.93575	1.63684	1.70147	2.06141
1	212520921	212706105	1.92946	1.99977	1.50761	1.46415	1.57118	1.59393	1.7237	1.83874	1.55449	1.56792	2.03667	1.50941	1.74033	1.97817	2.04466	1.93575	1.63684	1.70147	2.06141
1	212706105	212891130	1.92946	1.99977	1.50761	1.46415	1.57118	1.59393	1.7237	1.83874	1.55449	1.56792	2.03667	1.50941	1.74033	1.97817	2.04466	1.93575	1.63684	1.70147	2.06141
1	212891130	213077451	1.92946	1.99977	1.50761	1.46415	1.57118	1.59393	1.7237	1.83874	1.55449	1.56792	2.03667	1.50941	1.74033	1.97817	2.04466	1.93575	1.63684	1.70147	2.06141
1	213077451	213262999	1.92946	1.99977	1.50761	1.46415	1.57118	1.59393	1.7237	1.83874	1.55449	1.56792	2.03667	1.50941	1.74033	1.97817	2.04466	1.93575	1.63684	1.70147	2.06141
1	213262999	213452721	1.92946	1.99977	1.50761	1.46415	1.57118	1.59393	1.7237	1.83874	1.55449	1.56792	2.03667	1.50941	1.74033	1.97817	2.04466	1.93575	1.63684	1.70147	2.06141
1	213452721	213636523	1.92946	1.99977	1.50761	1.46415	1.57118	1.59393	1.7237	1.83874	1.55449	1.56792	2.03667	1.50941	1.74033	1.97817	2.04466	1.93575	1.63684	1.70147	2.06141
1	213636523	213822759	1.92946	1.99977	1.50761	1.46415	1.57118	1.59393	1.7237	1.83874	1.55449	1.56792	2.03667	1.50941	1.74033	1.97817	2.04466	1.93575	1.63684	1.70147	2.06141
1	213822759	214006963	1.92946	1.99977	1.50761	1.46415	1.57118	1.59393	1.7237	1.83874	1.55449	1.56792	2.03667	1.50941	1.74033	1.97817	2.04466	1.93575	1.63684	1.70147	2.06141
1	214006963	214189711	1.92946	1.99977	1.50761	1.46415	1.57118	1.59393	1.7237	1.83874	1.55449	1.56792	2.03667	1.50941	1.74033	1.97817	2.04466	1.93575	1.63684	1.70147	2.06141
1	214189711	214372182	1.92946	1.99977	1.50761	1.46415	1.57118	1.59393	1.7237	1.83874	1.55449	1.56792	2.03667	1.50941	1.74033	1.97817	2.04466	1.93575	1.63684	1.70147	2.06141
1	214372182	214554645	1.92946	1.99977	1.50761	1.46415	1.57118	1.59393	1.7237	1.83874	1.55449	1.56792	2.03667	1.50941	1.74033	1.97817	2.04466	1.93575	1.63684	1.70147	2.06141
1	214554645	214737544	1.92946	1.99977	1.50761	1.46415	1.57118	1.59393	1.7237	1.83874	1.55449	1.56792	2.03667	1.50941	1.74033	1.97817	2.04466	1.93575	1.63684	1.70147	2.06141
1	214737544	214921575	1.92946	1.99977	1.50761	1.46415	1.57118	1.59393	1.7237	1.83874	1.55449	1.56792	2.03667	1.50941	1.74033	1.97817	2.04466	1.93575	1.63684	1.70147	2.06141
1	214921575	215108341	1.92946	1.99977	1.50761	1.46415	1.57118	1.59393	1.7237	1.83874	1.55449	1.56792	2.03667	1.50941	1.74033	1.97817	2.04466	1.93575	1.63684	1.70147	2.06141
1	215108341	215290773	1.92946	1.99977	1.50761	1.46415	1.57118	1.59393	1.7237	1.83874	1.55449	1.56792	2.03667	1.50941	1.74033	1.97817	2.04466	1.93575	1.63684	1.70147	2.06141
1	215290773	215474778	1.92946	1.99977	1.50761	1.46415	1.57118	1.59393	1.7237	1.83874	1.55449	1.56792	2.03667	1.50941	1.74033	1.97817	2.04466	1.93575	1.63684	1.70147	2.06141
1	215474778	215660947	1.92946	1.99977	1.50761	1.46415	1.57118	1.59393	1.7237	1.83874	1.55449	1.56792	2.03667	1.50941	1.74033	1.97817	2.04466	1.93575	1.63684	1.70147	2.06141
1	215660947	215844211	1.92946	1.99977	1.50761	1.46415	1.57118	1.59393	1.7237	1.83874	1.55449	1.56792	2.03667	1.50941	1.74033	1.97817	2.04466	1.93575	1.63684	1.70147	2.06141
1	215844211	216028614	1.92946	1.99977	1.50761	1.46415	1.57118	1.59393	1.7237	1.83874	1.55449	1.56792	2.03667	1.50941	1.74033	1.97817	2.04466	1.93575	1.63684	1.70147	2.06141
1	216028614	216214771	1.92946	1.99977	1.50761	1.46415	1.57118	1.59393	1.7237	1.83874	1.55449	1.56792	2.03667	1.50941	1.74033	1.97817	2.04466	1.93575	1.63684	1.70147	2.06141
1	216214771	216401029	1.92946	1.99977	1.50761	1.46415	1.57118	1.59393	1.7237	1.83874	1.55449	1.56792	2.03667	1.50941	1.74033	1.97817	2.04466	1.93575	1.63684	1.70147	2.06141
1	216401029	216583551	1.92946	1.99977	1.50761	1.46415	1.57118	1.59393	1.7237	1.83874	1.55449	1.56792	2.03667	1.50941	1.74033	1.97817	2.04466	1.93575	1.63684	1.70147	2.06141
1	216583551	216770284	1.92946	1.99977	1.50761	1.46415	1.57118	1.59393	1.7237	1.83874	1.55449	1.56792	2.03667	1.50941	1.74033	1.97817	2.04466	1.93575	1.63684	1.70147	2.06141
1	216770284	216953069	1.92946	1.99977	1.50761	1.46415	1.57118	1.59393	1.7237	1.83874	1.55449	1.56792	2.03667	1.50941	1.74033	1.97817	2.04466	1.93575	1.63684	1.70147	2.06141
1	216953069	217135501	1.92946	1.99977	1.50761	1.46415	1.57118	1.59393	1.7237	1.83874	1.55449	1.56792	2.03667	1.50941	1.74033	1.97817	2.04466	1.93575	1.63684	1.70147	2.06141
1	217135501	217317947	1.92946	1.99977	1.50761	1.46415	1.57118	1.59393	1.7237	1.83874	1.55449	1.56792	2.03667	1.50941	1.74033	1.97817	2.04466	1.93575	1.63684	1.70147	2.06141
1	217317947	217501441	1.92946	1.99977	1.50761	1.46415	1.57118	1.59393	1.7237	1.83874	1.55449	1.56792	2.03667	1.50941	1.74033	1.97817	2.04466	1.93575	1.63684	1.70147	2.06141
1	217501441	217685647	1.92946	1.99977	1.50761	1.46415	1.57118	1.59393	1.7237	1.83874	1.55449	1.56792	2.03667	1.50941	1.74033	1.97817	2.04466	1.93575	1.63684	1.70147	2.06141
1	217685647	217874646	1.92946	1.99977	1.50761	1.46415	1.57118	1.59393	1.7237	1.83874	1.55449	1.56792	2.03667	1.50941	1.74033	1.97817	2.04466	1.93575	1.63684	1.70147	2.06141
1	217874646	218057634	1.92946	1.99977	1.50761	1.46415	1.57118	1.59393	1.7237	1.83874	1.55449	1.56792	2.03667	1.50941	1.74033	1.97817	2.04466	1.93575	1.63684	1.70147	2.06141
1	218057634	218246666	1.92946	1.99977	1.50761	1.46415	1.57118	1.59393	1.7237	1.83874	1.55449	1.56792	2.03667	1.50941	1.74033	1.97817	2.04466	1.93575	1.63684	1.70147	2.06141
1	218246666	218429745	1.92946	1.99977	2.48832	2.62328	1.57118	1.59393	2.3526	1.83874	1.55449	1.56792	2.03667	1.50941	1.74033	1.97817	2.04466	1.93575	1.63684	1.70147	2.06141
1	218429745	218613036	2.64714	1.99977	2.48832	2.62328	1.57118	2.10224	2.3526	2.20992	1.55449	1.56792	2.03667	2.21385	1.74033	1.97817	2.04466	1.93575	1.63684	1.70147	2.06141
1	218613036	218799165	2.64714	1.99977	2.48832	2.62328	2.28909	2.10224	2.3526	2.20992	1.55449	1.56792	2.03667	2.21385	1.74033	1.97817	2.04466	1.93575	1.63684	1.70147	2.06141
1	218799165	218982021	2.64714	1.99977	2.48832	2.62328	2.28909	2.10224	2.3526	2.20992	2.06717	2.22287	2.03667	2.21385	2.11295	1.97817	2.04466	1.93575	2.09465	2.11807	2.06141
1	218982021	219164541	2.64714	1.99977	2.48832	2.62328	2.28909	2.10224	2.3526	2.20992	2.06717	2.22287	2.03667	2.21385	2.11295	1.97817	2.04466	1.93575	2.09465	2.11807	2.06141
1	219164541	219350706	2.64714	1.99977	2.48832	2.62328	2.28909	2.10224	2.3526	2.20992	2.06717	2.22287	2.03667	2.21385	2.11295	1.97817	2.04466	1.93575	2.09465	2.11807	2.06141
1	219350706	219533330	2.64714	1.99977	2.48832	2.62328	2.28909	2.10224	2.3526	2.20992	2.06717	2.22287	2.03667	2.21385	2.11295	1.97817	2.04466	1.93575	2.09465	2.11807	2.06141
1	219533330	219718431	2.64714	1.99977	2.48832	2.62328	2.28909	2.10224	2.3526	2.20992	2.06717	2.22287	2.03667	2.21385	2.11295	1.97817	2.04466	1.93575	2.09465	2.11807	2.06141
1	219718431	219919142	2.64714	1.99977	2.48832	2.62328	2.28909	2.10224	2.3526	2.20992	2.06717	2.22287	2.03667	2.21385	2.11295	1.97817	2.04466	1.93575	2.09465	2.11807	2.06141
1	219919142	220112446	2.64714	1.99977	2.48832	2.62328	2.28909	2.10224	2.3526	2.20992	2.06717	2.22287	2.03667	2.21385	2.11295	1.97817	2.04466	1.93575	2.09465	2.11807	2.06141
1	220112446	220297486	2.64714	1.99977	2.48832	2.62328	2.28909	2.10224	2.3526	2.20992	2.06717	2.22287	2.03667	2.21385	2.11295	1.97817	2.04466	1.93575	2.09465	2.11807	2.06141
1	220297486	220481330	2.64714	1.99977	2.48832	2.62328	2.28909	2.10224	2.3526	2.20992	2.06717	2.22287	2.03667	2.21385	2.11295	1.97817	2.04466	1.93575	2.09465	2.11807	2.06141
1	220481330	220664895	2.64714	1.99977	2.48832	2.62328	2.28909	2.10224	2.3526	2.20992	2.06717	2.22287	2.03667	2.21385	2.11295	1.97817	2.04466	1.93575	2.09465	2.11807	2.06141
1	220664895	220849777	2.64714	1.99977	2.48832	2.62328	2.28909	2.10224	2.3526	2.20992	2.06717	2.22287	2.03667	2.21385	2.11295	1.97817	2.04466	1.93575	2.09465	2.11807	2.06141
1	220849777	221032418	2.64714	1.99977	2.48832	2.62328	2.28909	2.10224	2.3526	2.20992	2.06717	2.22287	2.03667	2.21385	2.11295	1.97817	2.04466	1.93575	2.09465	2.11807	2.06141
1	221032418	221216379	2.64714	1.99977	2.48832	2.62328	2.28909	2.10224	2.3526	2.20992	2.06717	2.22287	2.03667	2.21385	2.11295	1.97817	2.04466	1.93575	2.09465	2.11807	2.06141
1	221216379	221399589	2.64714	1.99977	2.48832	2.62328	2.28909	2.10224	2.3526	2.20992	2.06717	2.22287	2.03667	2.21385	2.11295	1.97817	2.04466	1.93575	2.09465	2.11807	2.06141
1	221399589	221584607	2.64714	1.99977	2.48832	2.62328	2.28909	2.10224	2.3526	2.20992	2.06717	2.22287	2.03667	2.21385	2.11295	1.97817	2.04466	1.93575	2.09465	2.11807	2.06141
1	221584607	221767589	2.64714	1.99977	2.48832	2.62328	2.28909	2.10224	2.3526	2.20992	2.06717	2.22287	2.03667	2.21385	2.11295	1.97817	2.04466	1.93575	2.09465	2.11807	2.06141
1	221767589	221950213	2.64714	1.99977	2.48832	2.62328	2.28909	2.10224	2.3526	2.20992	2.06717	2.22287	2.03667	2.21385	2.11295	1.97817	2.04466	1.93575	2.09465	2.11807	2.06141
1	221950213	222133341	2.64714	1.99977	2.48832	2.62328	2.28909	2.10224	2.3526	2.20992	2.06717	2.22287	2.03667	2.21385	2.11295	1.97817	2.04466	1.93575	2.09465	2.11807	2.06141
1	222133341	222319383	2.64714	1.99977	2.48832	2.62328	2.28909	2.10224	2.3526	2.20992	2.06717	2.22287	2.03667	2.21385	2.11295	1.97817	2.04466	1.93575	2.09465	2.11807	2.06141
1	222319383	222502712	2.64714	1.99977	2.48832	2.62328	2.28909	2.10224	2.3526	2.20992	2.06717	2.22287	2.03667	2.21385	2.11295	1.97817	2.04466	1.93575	2.09465	2.11807	2.06141
1	222502712	222730402	2.64714	1.99977	2.48832	2.62328	2.28909	2.10224	2.3526	2.20992	2.06717	2.22287	2.03667	2.21385	2.11295	1.97817	2.04466	1.93575	2.09465	2.11807	2.06141
1	222730402	222914688	2.64714	1.99977	2.48832	2.62328	2.28909	2.10224	2.3526	2.20992	2.06717	2.22287	2.03667	2.21385	2.11295	1.97817	2.04466	1.93575	2.09465	2.11807	2.06141
1	222914688	223101210	2.64714	1.99977	2.48832	2.62328	2.28909	2.10224	2.3526	2.20992	2.06717	2.22287	2.03667	2.21385	2.11295	1.97817	2.04466	1.93575	2.09465	2.11807	2.06141
1	223101210	223287396	2.64714	1.99977	2.48832	2.62328	2.28909	2.10224	2.3526	2.20992	2.06717	2.22287	2.03667	2.21385	2.11295	1.97817	2.04466	1.93575	2.09465	2.11807	2.06141
1	223287396	223475481	2.64714	1.99977	2.48832	2.62328	2.28909	2.10224	2.3526	2.20992	2.06717	2.22287	2.03667	2.21385	2.11295	1.97817	2.04466	1.93575	2.09465	2.11807	2.06141
1	223475481	223672029	2.64714	1.99977	2.48832	2.62328	2.28909	2.10224	2.3526	2.20992	2.06717	2.22287	2.03667	2.21385	2.11295	1.97817	2.04466	1.93575	2.09465	2.11807	2.06141
1	223672029	223927213	2.64714	1.99977	2.48832	2.62328	2.28909	2.10224	2.3526	2.20992	2.06717	2.22287	2.03667	2.21385	2.11295	1.97817	2.04466	1.93575	2.09465	2.11807	2.06141
1	223927213	224203807	2.64714	1.99977	2.48832	2.62328	2.28909	2.10224	2.3526	2.20992	2.06717	2.22287	2.03667	2.21385	2.11295	1.97817	2.04466	1.93575	2.09465	2.11807	2.06141
1	224203807	224405999	2.64714	1.99977	2.48832	2.62328	2.28909	2.10224	2.3526	2.20992	2.06717	2.22287	2.03667	2.21385	2.11295	1.97817	2.04466	1.93575	2.09465	2.11807	2.06141
1	224405999	224590277	2.64714	1.99977	2.48832	2.62328	2.28909	2.10224	2.3526	2.20992	2.06717	2.22287	2.03667	2.21385	2.11295	1.97817	2.04466	1.93575	2.09465	2.11807	2.06141
1	224590277	224773041	2.64714	1.99977	2.48832	2.62328	2.28909	2.10224	2.3526	2.20992	2.06717	2.22287	2.03667	2.21385	2.11295	1.97817	2.04466	1.93575	2.09465	2.11807	2.06141
1	224773041	224955567	2.64714	1.99977	2.48832	2.62328	2.28909	2.10224	2.3526	2.20992	2.06717	2.22287	2.03667	2.21385	2.11295	1.97817	2.04466	1.93575	2.09465	2.11807	2.06141
1	224955567	225140669	2.64714	1.99977	2.48832	2.62328	2.28909	2.10224	2.3526	2.20992	2.06717	2.22287	2.03667	2.21385	2.11295	1.97817	2.04466	1.93575	2.09465	2.11807	2.06141
1	225140669	225331466	2.64714	1.99977	2.48832	2.62328	2.28909	2.10224	2.3526	2.20992	2.06717	2.22287	2.03667	2.21385	2.11295	1.97817	2.04466	1.93575	2.09465	2.11807	2.06141
1	225331466	225517265	2.64714	1.99977	2.48832	2.62328	2.28909	2.10224	2.3526	2.20992	2.06717	2.22287	2.03667	2.21385	2.11295	1.97817	2.04466	1.93575	2.09465	2.11807	2.06141
1	225517265	225700930	2.64714	1.99977	2.48832	2.62328	2.28909	2.10224	2.3526	2.20992	2.06717	2.22287	2.03667	2.21385	2.11295	1.97817	2.04466	1.93575	2.09465	2.11807	2.06141
1	225700930	225884212	2.64714	1.99977	2.48832	2.62328	2.28909	2.10224	2.3526	2.20992	2.06717	2.22287	2.03667	2.21385	2.11295	1.97817	2.04466	1.93575	2.09465	2.11807	2.06141
1	225884212	226067869	2.64714	1.99977	2.48832	2.62328	2.28909	2.10224	2.3526	2.20992	2.06717	2.22287	2.03667	2.21385	2.11295	1.97817	2.04466	1.93575	2.09465	2.11807	2.06141
1	226067869	226251767	2.64714	1.99977	2.48832	2.62328	2.28909	2.10224	2.3526	2.20992	2.06717	2.22287	2.03667	2.21385	2.11295	1.97817	2.04466	1.93575	2.09465	2.11807	2.06141
1	226251767	226435855	2.64714	1.99977	2.48832	2.62328	2.28909	2.10224	2.3526	2.20992	2.06717	2.22287	2.03667	2.21385	2.11295	1.97817	2.04466	1.93575	2.09465	2.11807	2.06141
1	226435855	226618591	2.64714	1.99977	2.48832	2.62328	2.28909	2.10224	2.3526	2.20992	2.06717	2.22287	2.03667	2.21385	2.11295	1.97817	2.04466	1.93575	2.09465	2.11807	2.06141
1	226618591	226802064	2.64714	1.99977	2.48832	2.62328	2.28909	2.10224	2.3526	2.20992	2.06717	2.22287	2.03667	2.21385	2.11295	1.97817	2.04466	1.93575	2.09465	2.11807	2.06141
1	226802064	226984761	2.64714	1.99977	2.48832	2.62328	2.28909	2.10224	2.3526	2.20992	2.06717	2.22287	2.03667	2.21385	2.11295	1.97817	2.04466	1.93575	2.09465	2.11807	2.06141
1	226984761	227170486	2.64714	1.99977	2.48832	2.62328	2.28909	2.10224	2.3526	2.20992	2.06717	2.22287	2.03667	2.21385	2.11295	1.97817	2.04466	1.93575	2.09465	2.11807	2.06141
1	227170486	227353509	2.64714	1.99977	2.48832	2.62328	2.28909	2.10224	2.3526	2.20992	2.06717	2.22287	2.03667	2.21385	2.11295	1.97817	2.04466	1.93575	2.09465	2.11807	2.06141
1	227353509	227539472	2.64714	1.99977	2.48832	2.62328	2.28909	2.10224	2.3526	2.20992	2.06717	2.22287	2.03667	2.21385	2.11295	1.97817	2.04466	1.93575	2.09465	2.11807	2.06141
1	227539472	227733711	2.64714	1.99977	2.48832	2.62328	2.28909	2.10224	2.3526	2.20992	2.06717	2.22287	2.03667	2.21385	2.11295	1.97817	2.04466	1.93575	2.09465	2.11807	2.06141
1	227733711	227918488	2.64714	1.99977	2.48832	2.62328	2.28909	2.10224	2.3526	2.20992	2.06717	2.22287	2.03667	2.21385	2.11295	1.97817	2.04466	1.93575	2.09465	2.11807	2.06141
1	227918488	228101982	2.64714	1.99977	2.48832	2.62328	2.28909	2.10224	2.3526	2.20992	2.06717	2.22287	2.03667	2.21385	2.11295	1.97817	2.04466	1.93575	2.09465	2.11807	2.06141
1	228101982	228299000	2.64714	1.99977	2.48832	2.62328	2.28909	2.10224	2.3526	2.20992	2.06717	2.22287	2.03667	2.21385	2.11295	1.97817	2.04466	1.93575	2.09465	2.11807	2.06141
1	228299000	228482212	2.64714	1.99977	2.48832	2.62328	2.28909	2.10224	2.3526	2.20992	2.06717	2.22287	2.03667	2.21385	2.11295	1.97817	2.04466	1.93575	2.09465	2.11807	2.06141
1	228482212	228665043	2.64714	1.99977	2.48832	2.62328	2.28909	2.10224	2.3526	2.20992	2.06717	2.22287	2.03667	2.21385	2.11295	1.97817	2.04466	1.93575	2.09465	2.11807	2.06141
1	228665043	228893177	2.64714	1.99977	2.48832	2.62328	2.28909	2.10224	2.3526	2.20992	2.06717	2.22287	2.03667	2.21385	2.11295	1.97817	2.04466	1.93575	2.09465	2.11807	2.06141
1	228893177	229076834	2.64714	1.99977	2.48832	2.62328	2.28909	2.10224	2.3526	2.20992	2.06717	2.22287	2.03667	2.21385	2.11295	1.97817	2.04466	1.93575	2.09465	2.11807	2.06141
1	229076834	229260641	2.64714	1.99977	2.48832	2.62328	2.28909	2.10224	2.3526	2.20992	2.06717	2.22287	2.03667	2.21385	2.11295	1.97817	2.04466	1.93575	2.09465	2.11807	2.06141
1	229260641	229445702	2.64714	1.99977	2.48832	2.62328	2.28909	2.10224	2.3526	2.20992	2.06717	2.22287	2.03667	2.21385	2.11295	1.97817	2.04466	1.93575	2.09465	2.11807	2.06141
1	229445702	229628835	2.64714	1.99977	2.48832	2.62328	2.28909	2.10224	2.3526	2.20992	2.06717	2.22287	2.03667	2.21385	2.11295	1.97817	2.04466	1.93575	2.09465	2.11807	2.06141
1	229628835	229811530	2.64714	1.99977	2.48832	2.62328	2.28909	2.10224	2.3526	2.20992	2.06717	2.22287	2.03667	2.21385	2.11295	1.97817	2.04466	1.93575	2.09465	2.11807	2.06141
1	229811530	229994679	2.64714	1.99977	2.48832	2.62328	2.28909	2.10224	2.3526	2.20992	2.06717	2.22287	2.03667	2.21385	2.11295	1.97817	2.04466	1.93575	2.09465	2.11807	2.06141
1	229994679	230178332	2.64714	1.99977	2.48832	2.62328	2.28909	2.10224	2.3526	2.20992	2.06717	2.22287	2.03667	2.21385	2.11295	1.97817	2.04466	1.93575	2.09465	2.11807	2.06141
1	230178332	230360764	2.64714	1.99977	2.48832	2.62328	2.28909	2.10224	2.3526	2.20992	2.06717	2.22287	2.03667	2.21385	2.11295	1.97817	2.04466	1.93575	2.09465	2.11807	2.06141
1	230360764	230545596	2.64714	1.99977	2.48832	2.62328	2.28909	2.10224	2.3526	2.20992	2.06717	2.22287	2.03667	2.21385	2.11295	1.97817	2.04466	1.93575	2.09465	2.11807	2.06141
1	230545596	230728302	2.64714	1.99977	2.48832	2.62328	2.28909	2.10224	2.3526	2.20992	2.06717	2.22287	2.03667	2.21385	2.11295	1.97817	2.04466	1.93575	2.09465	2.11807	2.06141
1	230728302	230912073	2.64714	1.99977	2.48832	2.62328	2.28909	2.10224	2.3526	2.20992	2.06717	2.22287	2.03667	2.21385	2.11295	1.97817	2.04466	1.93575	2.09465	2.11807	2.06141
1	230912073	231094751	2.64714	1.99977	2.48832	2.62328	2.28909	2.10224	2.3526	2.20992	2.06717	2.22287	2.03667	2.21385	2.11295	1.97817	2.04466	1.93575	2.09465	2.11807	2.06141
1	231094751	231278704	2.64714	1.99977	2.48832	2.62328	2.28909	2.10224	2.3526	2.20992	2.06717	2.22287	2.03667	2.21385	2.11295	1.97817	2.04466	1.93575	2.09465	2.11807	2.06141
1	231278704	231461449	2.64714	1.99977	2.48832	2.62328	2.28909	2.10224	2.3526	2.20992	2.06717	2.22287	2.03667	2.21385	2.11295	1.97817	2.04466	1.93575	2.09465	2.11807	2.06141
1	231461449	231645193	2.64714	1.99977	2.48832	2.62328	2.28909	2.10224	2.3526	2.20992	2.06717	2.22287	2.03667	2.21385	2.11295	1.97817	2.04466	1.93575	2.09465	2.11807	2.06141
1	231645193	231829213	2.64714	1.99977	2.48832	2.62328	2.28909	2.10224	2.3526	2.20992	2.06717	2.22287	2.03667	2.21385	2.11295	1.97817	2.04466	1.93575	2.09465	2.11807	2.06141
1	231829213	232013467	2.64714	1.99977	2.48832	2.62328	2.28909	2.10224	2.3526	2.20992	2.06717	2.22287	2.03667	2.21385	2.11295	1.97817	2.04466	1.93575	2.09465	2.11807	2.06141
1	232013467	232198041	2.64714	1.99977	2.48832	2.62328	2.28909	2.10224	2.3526	2.20992	2.06717	2.22287	2.03667	2.21385	2.11295	1.97817	2.04466	1.93575	2.09465	2.11807	2.06141
1	232198041	232386802	2.64714	1.99977	2.48832	2.62328	2.28909	2.10224	2.3526	2.20992	2.06717	2.22287	2.03667	2.21385	2.11295	1.97817	2.04466	1.93575	2.09465	2.11807	2.06141
1	232386802	232570653	2.64714	1.99977	2.48832	2.62328	2.28909	2.10224	2.3526	2.20992	2.06717	2.22287	2.03667	2.21385	2.11295	1.97817	2.04466	1.93575	2.09465	2.11807	2.06141
1	232570653	232753084	2.64714	1.99977	2.48832	2.62328	2.28909	2.10224	2.3526	2.20992	2.06717	2.22287	2.03667	2.21385	2.11295	1.97817	2.04466	1.93575	2.09465	2.11807	2.06141
1	232753084	232936196	2.64714	1.99977	2.48832	2.62328	2.28909	2.10224	2.3526	2.20992	2.06717	2.22287	2.03667	2.21385	2.11295	1.97817	2.04466	1.93575	2.09465	2.11807	2.06141
1	232936196	233119892	2.64714	1.99977	2.48832	2.62328	2.28909	2.10224	2.3526	2.20992	2.06717	2.22287	2.03667	2.21385	2.11295	1.97817	2.04466	1.93575	2.09465	2.11807	2.06141
1	233119892	233303712	2.64714	1.99977	2.48832	2.62328	2.28909	2.10224	2.3526	2.20992	2.06717	2.22287	2.03667	2.21385	2.11295	1.97817	2.04466	1.93575	2.09465	2.11807	2.06141
1	233303712	233486661	2.64714	1.99977	2.48832	2.62328	2.28909	2.10224	2.3526	2.20992	2.06717	2.22287	2.03667	2.21385	2.11295	1.97817	2.04466	1.93575	2.09465	2.11807	2.06141
1	233486661	233669093	2.64714	1.99977	2.48832	2.62328	2.28909	2.10224	2.3526	2.20992	2.06717	2.22287	2.03667	2.21385	2.11295	1.97817	2.04466	1.93575	2.09465	2.11807	2.06141
1	233669093	233853750	2.64714	1.99977	2.48832	2.62328	2.28909	2.10224	2.3526	2.20992	2.06717	2.22287	2.03667	2.21385	2.11295	1.97817	2.04466	1.93575	2.09465	2.11807	2.06141
1	233853750	234037214	2.64714	1.99977	2.48832	2.62328	2.28909	2.10224	2.3526	2.20992	2.06717	2.22287	2.03667	2.21385	2.11295	1.97817	2.04466	1.93575	2.09465	2.11807	2.06141
1	234037214	234222698	2.64714	1.99977	2.48832	2.62328	2.28909	2.10224	2.3526	2.20992	2.06717	2.22287	2.03667	2.21385	2.11295	1.97817	2.04466	1.93575	2.09465	2.11807	2.06141
1	234222698	234406446	2.64714	1.99977	2.48832	2.62328	2.28909	2.10224	2.3526	2.20992	2.06717	2.22287	2.03667	2.21385	2.11295	1.97817	2.04466	1.93575	2.09465	2.11807	2.06141
1	234406446	234589285	2.64714	1.99977	2.48832	2.62328	2.28909	2.10224	2.3526	2.20992	2.06717	2.22287	2.03667	2.21385	2.11295	1.97817	2.04466	1.93575	2.09465	2.11807	2.06141
1	234589285	234771717	2.64714	1.99977	2.48832	2.62328	2.28909	2.10224	2.3526	2.20992	2.06717	2.22287	2.03667	2.21385	2.11295	1.97817	2.04466	1.93575	2.09465	2.11807	2.06141
1	234771717	234985802	2.64714	1.99977	2.48832	2.62328	2.28909	2.10224	2.3526	2.20992	2.06717	2.22287	2.03667	2.21385	2.11295	1.97817	2.04466	1.93575	2.09465	2.11807	2.06141
1	234985802	235168366	2.64714	1.99977	2.48832	2.62328	2.28909	2.10224	2.3526	2.20992	2.06717	2.22287	2.03667	2.21385	2.11295	1.97817	2.04466	1.93575	2.09465	2.11807	2.06141
1	235168366	235401178	2.64714	1.99977	2.48832	2.62328	2.28909	2.10224	2.3526	2.20992	2.06717	2.22287	2.03667	2.21385	2.11295	1.97817	2.04466	1.93575	2.09465	2.11807	2.06141
1	235401178	235589391	2.64714	1.99977	2.48832	2.62328	2.28909	2.10224	2.3526	2.20992	2.06717	2.22287	2.03667	2.21385	2.11295	1.97817	2.04466	1.93575	2.09465	2.11807	2.06141
1	235589391	235772086	2.64714	1.99977	2.48832	2.62328	2.28909	2.10224	2.3526	2.20992	2.06717	2.22287	2.03667	2.21385	2.11295	1.97817	2.04466	1.93575	2.09465	2.11807	2.06141
1	235772086	235954829	2.64714	1.99977	2.48832	2.62328	2.28909	2.10224	2.3526	2.20992	2.06717	2.22287	2.03667	2.21385	2.11295	1.97817	2.04466	1.93575	2.09465	2.11807	2.06141
1	235954829	236138031	2.64714	1.99977	2.48832	2.62328	2.28909	2.10224	2.3526	2.20992	2.06717	2.22287	2.03667	2.21385	2.11295	1.97817	2.04466	1.93575	2.09465	2.11807	2.06141
1	236138031	236321115	2.64714	1.99977	2.48832	2.62328	2.28909	2.10224	2.3526	2.20992	2.06717	2.22287	2.03667	2.21385	2.11295	1.97817	2.04466	1.93575	2.09465	2.11807	2.06141
1	236321115	236503767	2.64714	1.99977	2.48832	2.62328	2.28909	2.10224	2.3526	2.20992	2.06717	2.22287	2.03667	2.21385	2.11295	1.97817	2.04466	1.93575	2.09465	2.11807	2.06141
1	236503767	236688467	2.64714	1.99977	2.48832	2.62328	2.28909	2.10224	2.3526	2.20992	2.06717	2.22287	2.03667	2.21385	2.11295	1.97817	2.04466	1.93575	2.09465	2.11807	2.06141
1	236688467	236870974	2.64714	1.99977	2.48832	2.62328	2.28909	2.10224	2.3526	2.20992	2.06717	2.22287	2.03667	2.21385	2.11295	1.97817	2.04466	1.93575	2.09465	2.11807	2.06141
1	236870974	237056001	2.64714	1.99977	2.48832	2.62328	2.28909	2.10224	2.3526	2.20992	2.06717	2.22287	2.03667	2.21385	2.11295	1.97817	2.04466	1.93575	2.09465	2.11807	2.06141
1	237056001	237252285	2.64714	1.99977	2.48832	2.62328	2.28909	2.10224	2.3526	2.20992	2.06717	2.22287	2.03667	2.21385	2.11295	1.97817	2.04466	1.93575	2.09465	2.11807	2.06141
1	237252285	237435783	2.64714	1.99977	2.48832	2.62328	2.28909	2.10224	2.3526	2.20992	2.06717	2.22287	2.03667	2.21385	2.11295	1.97817	2.04466	1.93575	2.09465	2.11807	2.06141
1	237435783	237618431	2.64714	1.99977	2.48832	2.62328	2.28909	2.10224	2.3526	2.20992	2.06717	2.22287	2.03667	2.21385	2.11295	1.97817	2.04466	1.93575	2.09465	2.11807	2.06141
1	237618431	237802989	2.64714	1.99977	2.48832	2.62328	2.28909	2.10224	2.3526	2.20992	2.06717	2.22287	2.03667	2.21385	2.11295	1.97817	2.04466	1.93575	2.09465	2.11807	2.06141
1	237802989	237986190	2.64714	1.99977	2.48832	2.62328	2.28909	2.10224	2.3526	2.20992	2.06717	2.22287	2.03667	2.21385	2.11295	1.97817	2.04466	1.93575	2.09465	2.11807	2.06141
1	237986190	238169594	2.64714	1.99977	2.48832	2.62328	2.28909	2.10224	2.3526	2.20992	2.06717	2.22287	2.03667	2.21385	2.11295	1.97817	2.04466	1.93575	2.09465	2.11807	2.06141
1	238169594	238355672	2.64714	1.99977	2.48832	2.62328	2.28909	2.10224	2.3526	2.20992	2.06717	2.22287	2.03667	2.21385	2.11295	1.97817	2.04466	1.93575	2.09465	2.11807	2.06141
1	238355672	238539788	2.64714	1.99977	2.48832	2.62328	2.28909	2.10224	2.3526	2.20992	2.06717	2.22287	2.03667	2.21385	2.11295	1.97817	2.04466	1.93575	2.09465	2.11807	2.06141
1	238539788	238722618	2.64714	1.99977	2.48832	2.62328	2.28909	2.10224	2.3526	2.20992	2.06717	2.22287	2.03667	2.21385	2.11295	1.97817	2.04466	1.93575	2.09465	2.11807	2.06141
1	238722618	238906073	2.64714	1.99977	2.48832	2.62328	2.28909	2.10224	2.3526	2.20992	2.06717	2.22287	2.03667	2.21385	2.11295	1.97817	2.04466	1.93575	2.09465	2.11807	2.06141
1	238906073	239089515	2.64714	1.99977	2.48832	2.62328	2.28909	2.10224	2.3526	2.20992	2.06717	2.22287	2.03667	2.21385	2.11295	1.97817	2.04466	1.93575	2.09465	2.11807	2.06141
1	239089515	239273310	2.64714	1.99977	2.48832	2.62328	2.28909	2.10224	2.3526	2.20992	2.06717	2.22287	2.03667	2.21385	2.11295	1.97817	2.04466	1.93575	2.09465	2.11807	2.06141
1	239273310	239455799	2.64714	1.99977	2.48832	2.62328	2.28909	2.10224	2.3526	2.20992	2.06717	2.22287	2.03667	2.21385	2.11295	1.97817	2.04466	1.93575	2.09465	2.11807	2.06141
1	239455799	239638265	2.64714	1.99977	2.48832	2.62328	2.28909	2.10224	2.3526	2.20992	2.06717	2.22287	2.03667	2.21385	2.11295	1.97817	2.04466	1.93575	2.09465	2.11807	2.06141
1	239638265	239829799	2.64714	1.99977	2.48832	2.62328	2.28909	2.10224	2.3526	2.20992	2.06717	2.22287	2.03667	2.21385	2.11295	1.97817	2.04466	1.93575	2.09465	2.11807	2.06141
1	239829799	240012963	2.64714	1.99977	2.48832	2.62328	2.28909	2.10224	2.3526	2.20992	2.06717	2.22287	2.03667	2.21385	2.11295	1.97817	2.04466	1.93575	2.09465	2.11807	2.06141
1	240012963	240196074	2.64714	1.99977	2.48832	2.62328	2.28909	2.10224	2.3526	2.20992	2.06717	2.22287	2.03667	2.21385	2.11295	1.97817	2.04466	1.93575	2.09465	2.11807	2.06141
1	240196074	240378953	2.64714	1.99977	2.48832	2.62328	2.28909	2.10224	2.3526	2.20992	2.06717	2.22287	2.03667	2.21385	2.11295	1.97817	2.04466	1.93575	2.09465	2.11807	2.06141
1	240378953	240561822	2.64714	1.99977	2.48832	2.62328	2.28909	2.10224	2.3526	2.20992	2.06717	2.22287	2.03667	2.21385	2.11295	1.97817	2.04466	1.93575	2.09465	2.11807	2.06141
1	240561822	240744537	2.64714	1.99977	2.48832	2.62328	2.28909	2.10224	2.3526	2.20992	2.06717	2.22287	2.03667	2.21385	2.11295	1.97817	2.04466	1.93575	2.09465	2.11807	2.06141
1	240744537	240927263	2.64714	1.99977	2.48832	2.62328	2.28909	2.10224	2.3526	2.20992	2.06717	2.22287	2.03667	2.21385	2.11295	1.97817	2.04466	1.93575	2.09465	2.11807	2.06141
1	240927263	241111308	2.64714	1.99977	2.48832	2.62328	2.28909	2.10224	2.3526	2.20992	2.06717	2.22287	2.03667	2.21385	2.11295	1.97817	2.04466	1.93575	2.09465	2.11807	2.06141
1	241111308	241294519	2.64714	1.99977	2.48832	2.62328	2.28909	2.10224	2.3526	2.20992	2.06717	2.22287	2.03667	2.21385	2.11295	1.97817	2.04466	1.93575	2.09465	2.11807	2.06141
1	241294519	241477835	2.64714	1.99977	2.48832	2.62328	2.28909	2.10224	2.3526	2.20992	2.06717	2.22287	2.03667	2.21385	2.11295	1.97817	2.04466	1.93575	2.09465	2.11807	2.06141
1	241477835	241661440	2.64714	1.99977	2.48832	2.62328	2.28909	2.10224	2.3526	2.20992	2.06717	2.22287	2.03667	2.21385	2.11295	1.97817	2.04466	1.93575	2.09465	2.11807	2.06141
1	241661440	241843918	2.64714	1.99977	2.48832	2.62328	2.28909	2.10224	2.3526	2.20992	2.06717	2.22287	2.03667	2.21385	2.11295	1.97817	2.04466	1.93575	2.09465	2.11807	2.06141
1	241843918	242026701	2.64714	1.99977	2.48832	2.62328	2.28909	2.10224	2.3526	2.20992	2.06717	2.22287	2.03667	2.21385	2.11295	1.97817	2.04466	1.93575	2.09465	2.11807	2.06141
1	242026701	242214353	2.64714	1.99977	2.48832	2.62328	2.28909	2.10224	2.3526	2.20992	2.06717	2.22287	2.03667	2.21385	2.11295	1.97817	2.04466	1.93575	2.09465	2.11807	2.06141
1	242214353	242399337	2.64714	1.99977	2.48832	2.62328	2.28909	2.10224	2.3526	2.20992	2.06717	2.22287	2.03667	2.21385	2.11295	1.97817	2.04466	1.93575	2.09465	2.11807	2.06141
1	242399337	242623182	2.64714	1.99977	2.48832	2.62328	2.28909	2.10224	2.3526	2.20992	2.06717	2.22287	2.03667	2.21385	2.11295	1.97817	2.04466	1.93575	2.09465	2.11807	2.06141
1	242623182	242808975	2.64714	1.99977	2.48832	2.62328	2.28909	2.10224	2.3526	2.20992	2.06717	2.22287	2.03667	2.21385	2.11295	1.97817	2.04466	1.93575	2.09465	2.11807	2.06141
1	242808975	242998308	2.64714	1.99977	2.48832	2.62328	2.28909	2.10224	2.3526	2.20992	2.06717	2.22287	2.03667	2.21385	2.11295	1.97817	2.04466	1.93575	2.09465	2.11807	2.06141
1	242998308	243326490	2.64714	1.99977	2.48832	2.62328	2.28909	2.10224	2.3526	2.20992	2.06717	2.22287	2.03667	2.21385	2.11295	1.97817	2.04466	1.93575	2.09465	2.11807	2.06141
1	243326490	243534655	2.64714	1.99977	2.48832	2.62328	2.28909	2.10224	2.3526	2.20992	2.06717	2.22287	2.03667	2.21385	2.11295	1.97817	2.04466	1.93575	2.09465	2.11807	2.06141
1	243534655	243717138	2.64714	1.99977	2.48832	2.62328	2.28909	2.10224	2.3526	2.20992	2.06717	2.22287	2.03667	2.21385	2.11295	1.97817	2.04466	1.93575	2.09465	2.11807	2.06141
1	243717138	243901743	2.64714	1.99977	2.48832	2.62328	2.28909	2.10224	2.3526	2.20992	2.06717	2.22287	2.03667	2.21385	2.11295	1.97817	2.04466	1.93575	2.09465	2.11807	2.06141
1	243901743	244086618	2.64714	1.99977	2.48832	2.62328	2.28909	2.10224	2.3526	2.20992	2.06717	2.22287	2.03667	2.21385	2.11295	1.97817	2.04466	1.93575	2.09465	2.11807	2.06141
1	244086618	244269427	2.64714	1.99977	2.48832	2.62328	2.28909	2.10224	2.3526	2.20992	2.06717	2.22287	2.03667	2.21385	2.11295	1.97817	2.04466	1.93575	2.09465	2.11807	2.06141
1	244269427	244452249	2.64714	1.99977	2.48832	2.62328	2.28909	2.10224	2.3526	2.20992	2.06717	2.22287	2.03667	2.21385	2.11295	1.97817	2.04466	1.93575	2.09465	2.11807	2.06141
1	244452249	244634930	2.64714	1.99977	2.48832	2.62328	2.28909	2.10224	2.3526	2.20992	2.06717	2.22287	2.03667	2.21385	2.11295	1.97817	2.04466	1.93575	2.09465	2.11807	2.06141
1	244634930	244825856	2.64714	1.99977	2.48832	2.62328	2.28909	2.10224	2.3526	2.20992	2.06717	2.22287	2.03667	2.21385	2.11295	1.97817	2.04466	1.93575	2.09465	2.11807	2.06141
1	244825856	245008515	2.64714	1.99977	2.48832	2.62328	2.28909	2.10224	2.3526	2.20992	2.06717	2.22287	2.03667	2.21385	2.11295	1.97817	2.04466	1.93575	2.09465	2.11807	2.06141
1	245008515	245191231	2.64714	1.99977	2.48832	2.62328	2.28909	2.10224	2.3526	2.20992	2.06717	2.22287	2.03667	2.21385	2.11295	1.97817	2.04466	1.93575	2.09465	2.11807	2.06141
1	245191231	245374309	2.64714	1.99977	2.48832	2.62328	2.28909	2.10224	2.3526	2.20992	2.06717	2.22287	2.03667	2.21385	2.11295	1.97817	2.04466	1.93575	2.09465	2.11807	2.06141
1	245374309	245558449	2.64714	1.99977	2.48832	2.62328	2.28909	2.10224	2.3526	2.20992	2.06717	2.22287	2.03667	2.21385	2.11295	1.97817	2.04466	1.93575	2.09465	2.11807	2.06141
1	245558449	245741557	2.64714	1.99977	2.48832	2.62328	2.28909	2.10224	2.3526	2.20992	2.06717	2.22287	2.03667	2.21385	2.11295	1.97817	2.04466	1.93575	2.09465	2.11807	2.06141
1	245741557	245924980	2.64714	1.99977	2.48832	2.62328	2.28909	2.10224	2.3526	2.20992	2.06717	2.22287	2.03667	2.21385	2.11295	1.97817	2.04466	1.93575	2.09465	2.11807	2.06141
1	245924980	246113308	2.64714	1.99977	2.48832	2.62328	2.28909	2.10224	2.3526	2.20992	2.06717	2.22287	2.03667	2.21385	2.11295	1.97817	2.04466	1.93575	2.09465	2.11807	2.06141
1	246113308	246300135	2.64714	1.99977	2.48832	2.62328	2.28909	2.10224	2.3526	2.20992	2.06717	2.22287	2.03667	2.21385	2.11295	1.97817	2.04466	1.93575	2.09465	2.11807	2.06141
1	246300135	246485328	2.64714	1.99977	2.48832	2.62328	2.28909	2.10224	2.3526	2.20992	2.06717	2.22287	2.03667	2.21385	2.11295	1.97817	2.04466	1.93575	2.09465	2.11807	2.06141
1	246485328	246674039	2.64714	1.99977	2.48832	2.62328	2.28909	2.10224	2.3526	2.20992	2.06717	2.22287	2.03667	2.21385	2.11295	1.97817	2.04466	1.93575	2.09465	2.11807	2.06141
1	246674039	246860418	2.64714	1.99977	2.48832	2.62328	2.28909	2.10224	2.3526	2.20992	2.06717	2.22287	2.03667	2.21385	2.11295	1.97817	2.04466	1.93575	2.09465	2.11807	2.06141
1	246860418	247050462	2.64714	1.99977	2.48832	2.62328	2.28909	2.10224	2.3526	2.20992	2.06717	2.22287	2.03667	2.21385	2.11295	1.97817	2.04466	1.93575	2.09465	2.11807	2.06141
1	247050462	247234876	2.64714	1.99977	2.48832	2.62328	2.28909	2.10224	2.3526	2.20992	2.06717	2.22287	2.03667	2.21385	2.11295	1.97817	2.04466	1.93575	2.09465	2.11807	2.06141
1	247234876	247429279	2.64714	1.99977	2.48832	2.62328	2.28909	2.10224	2.3526	2.20992	2.06717	2.22287	2.03667	2.21385	2.11295	1.97817	2.04466	1.93575	2.09465	2.11807	2.06141
1	247429279	247613683	2.64714	1.99977	2.48832	2.62328	2.28909	2.10224	2.3526	2.20992	2.06717	2.22287	2.03667	2.21385	2.11295	1.97817	2.04466	1.93575	2.09465	2.11807	2.06141
1	247613683	247796978	2.64714	1.99977	2.48832	2.62328	2.28909	2.10224	2.3526	2.20992	2.06717	2.22287	2.03667	2.21385	2.11295	1.97817	2.04466	1.93575	2.09465	2.11807	2.06141
1	247796978	247993675	2.64714	1.99977	2.48832	2.62328	2.28909	2.10224	2.3526	2.20992	2.06717	2.22287	2.03667	2.21385	2.11295	1.97817	2.04466	1.93575	2.09465	2.11807	2.06141
1	247993675	248186270	2.64714	1.99977	2.48832	2.62328	2.28909	2.10224	2.3526	2.20992	2.06717	2.22287	2.03667	2.21385	2.11295	1.97817	2.04466	1.93575	2.09465	2.11807	2.06141
1	248186270	248385933	2.64714	1.99977	2.48832	2.62328	2.28909	2.10224	2.3526	2.20992	2.06717	2.22287	2.03667	2.21385	2.11295	1.97817	2.04466	1.93575	2.09465	2.11807	2.06141
1	248385933	248579285	2.64714	1.99977	2.48832	2.62328	2.28909	2.10224	2.3526	2.20992	2.06717	2.22287	2.03667	2.21385	2.11295	1.97817	2.04466	1.93575	2.09465	2.11807	2.06141
1	248579285	248890728	2.64714	1.99977	2.48832	2.62328	2.28909	2.10224	2.3526	2.20992	2.06717	2.22287	2.03667	2.21385	2.11295	1.97817	2.04466	1.93575	2.09465	2.11807	2.06141
1	248890728	249250621	2.64714	1.99977	2.48832	2.62328	2.28909	2.10224	2.3526	2.20992	2.06717	2.22287	2.03667	2.21385	2.11295	1.97817	2.04466	1.93575	2.09465	2.11807	2.06141
2	0	195087	1.91563	1.99908	1.74849	1.54365	1.55714	1.77175	1.74684	1.82543	1.5335	2.18486	1.96765	2.22277	2.16834	2.16914	2.08742	2.07082	2.27321	2.27389	1.97155
2	195087	381103	1.91563	1.99908	1.74849	1.54365	1.55714	1.77175	1.74684	1.82543	1.5335	2.18486	1.96765	2.22277	2.16834	2.16914	2.08742	2.07082	2.27321	2.27389	1.97155
2	381103	566832	1.91563	1.99908	1.74849	1.54365	1.55714	1.77175	1.74684	1.82543	1.5335	2.18486	1.96765	2.22277	2.16834	2.16914	2.08742	2.07082	2.27321	2.27389	1.97155
2	566832	750030	1.91563	1.99908	1.74849	1.54365	1.55714	1.77175	1.74684	1.82543	1.5335	2.18486	1.96765	2.22277	2.16834	2.16914	2.08742	2.07082	2.27321	2.27389	1.97155
2	750030	940784	1.91563	1.99908	1.74849	1.54365	1.55714	1.77175	1.74684	1.82543	1.5335	2.18486	1.96765	2.22277	2.16834	2.16914	2.08742	2.07082	2.27321	2.27389	1.97155
2	940784	1128730	1.91563	1.99908	1.74849	1.54365	1.55714	1.77175	1.74684	1.82543	1.5335	2.18486	1.96765	2.22277	2.16834	2.16914	2.08742	2.07082	2.27321	2.27389	1.97155
2	1128730	1322207	1.91563	1.99908	1.74849	1.54365	1.55714	1.77175	1.74684	1.82543	1.5335	2.18486	1.96765	2.22277	2.16834	2.16914	2.08742	2.07082	2.27321	2.27389	1.97155
2	1322207	1516927	1.91563	1.99908	1.74849	1.54365	1.55714	1.77175	1.74684	1.82543	1.5335	2.18486	1.96765	2.22277	2.16834	2.16914	2.08742	2.07082	2.27321	2.27389	1.97155
2	1516927	1702683	1.91563	1.99908	1.74849	1.54365	1.55714	1.77175	1.74684	1.82543	1.5335	2.18486	1.96765	2.22277	2.16834	2.16914	2.08742	2.07082	2.27321	2.27389	1.97155
2	1702683	1888635	1.91563	1.99908	1.74849	1.54365	1.55714	1.77175	1.74684	1.82543	1.5335	2.18486	1.96765	2.22277	2.16834	2.16914	2.08742	2.07082	2.27321	2.27389	1.97155
2	1888635	2073605	1.91563	1.99908	1.74849	1.54365	1.55714	1.77175	1.74684	1.82543	1.5335	2.18486	1.96765	2.22277	2.16834	2.16914	2.08742	2.07082	2.27321	2.27389	1.97155
2	2073605	2260096	1.91563	1.99908	1.74849	1.54365	1.55714	1.77175	1.74684	1.82543	1.5335	2.18486	1.96765	2.22277	2.16834	2.16914	2.08742	2.07082	2.27321	2.27389	1.97155
2	2260096	2444494	1.91563	1.99908	1.74849	1.54365	1.55714	1.77175	1.74684	1.82543	1.5335	2.18486	1.96765	2.22277	2.16834	2.16914	2.08742	2.07082	2.27321	2.27389	1.97155
2	2444494	2627115	1.91563	1.99908	1.74849	1.54365	1.55714	1.77175	1.74684	1.82543	1.5335	2.18486	1.96765	2.22277	2.16834	2.16914	2.08742	2.07082	2.27321	2.27389	1.97155
2	2627115	2810690	1.91563	1.99908	1.74849	1.54365	1.55714	1.77175	1.74684	1.82543	1.5335	2.18486	1.96765	2.22277	2.16834	2.16914	2.08742	2.07082	2.27321	2.27389	1.97155
2	2810690	2994936	1.91563	1.99908	1.74849	1.54365	1.55714	1.77175	1.74684	1.82543	1.5335	2.18486	1.96765	2.22277	2.16834	2.16914	2.08742	2.07082	2.27321	2.27389	1.97155
2	2994936	3180349	1.91563	1.99908	1.74849	1.54365	1.55714	1.77175	1.74684	1.82543	1.5335	2.18486	1.96765	2.22277	2.16834	2.16914	2.08742	2.07082	2.27321	2.27389	1.97155
2	3180349	3365873	1.91563	1.99908	1.74849	1.54365	1.55714	1.77175	1.74684	1.82543	1.5335	2.18486	1.96765	2.22277	2.16834	2.16914	2.08742	2.07082	2.27321	2.27389	1.97155
2	3365873	3602868	1.91563	1.99908	1.74849	1.54365	1.55714	1.77175	1.74684	1.82543	1.5335	2.18486	1.96765	2.22277	2.16834	2.16914	2.08742	2.07082	2.27321	2.27389	1.97155
2	3602868	3789090	1.91563	1.99908	1.74849	1.54365	1.55714	1.77175	1.74684	1.82543	1.5335	2.18486	1.96765	2.22277	2.16834	2.16914	2.08742	2.07082	2.27321	2.27389	1.97155
2	3789090	3976761	1.91563	1.99908	1.74849	1.54365	1.55714	1.77175	1.74684	1.82543	1.5335	2.18486	1.96765	2.22277	2.16834	2.16914	2.08742	2.07082	2.27321	2.27389	1.97155
2	3976761	4160330	1.91563	1.99908	1.74849	1.54365	1.55714	1.77175	1.74684	1.82543	1.5335	2.18486	1.96765	2.22277	2.16834	2.16914	2.08742	2.07082	2.27321	2.27389	1.97155
2	4160330	4348214	1.91563	1.99908	1.74849	1.54365	1.55714	1.77175	1.74684	1.82543	1.5335	2.18486	1.96765	2.22277	2.16834	2.16914	2.08742	2.07082	2.27321	2.27389	1.97155
2	4348214	4530610	1.91563	1.99908	1.74849	1.54365	1.55714	1.77175	1.74684	1.82543	1.5335	2.18486	1.96765	2.22277	2.16834	2.16914	2.08742	2.07082	2.27321	2.27389	1.97155
2	4530610	4718365	1.91563	1.99908	1.74849	1.54365	1.55714	1.77175	1.74684	1.82543	1.5335	2.18486	1.96765	2.22277	2.16834	2.16914	2.08742	2.07082	2.27321	2.27389	1.97155
2	4718365	4908378	1.91563	1.99908	1.74849	1.54365	1.55714	1.77175	1.74684	1.82543	1.5335	2.18486	1.96765	2.22277	2.16834	2.16914	2.08742	2.07082	2.27321	2.27389	1.97155
2	4908378	5193857	1.91563	1.99908	1.74849	1.54365	1.55714	1.77175	1.74684	1.82543	1.5335	2.18486	1.96765	2.22277	2.16834	2.16914	2.08742	2.07082	2.27321	2.27389	1.97155
2	5193857	5380038	1.91563	1.99908	1.74849	1.54365	1.55714	1.77175	1.74684	1.82543	1.5335	2.18486	1.96765	2.22277	2.16834	2.16914	2.08742	2.07082	2.27321	2.27389	1.97155
2	5380038	5563576	1.91563	1.99908	1.74849	1.54365	1.55714	1.77175	1.74684	1.82543	1.5335	2.18486	1.96765	2.22277	2.16834	2.16914	2.08742	2.07082	2.27321	2.27389	1.97155
2	5563576	5745971	1.91563	1.99908	1.74849	1.54365	1.55714	1.77175	1.74684	1.82543	1.5335	2.18486	1.96765	2.22277	2.16834	2.16914	2.08742	2.07082	2.27321	2.27389	1.97155
2	5745971	5943581	1.91563	1.99908	1.74849	1.54365	1.55714	1.77175	1.74684	1.82543	1.5335	2.18486	1.96765	2.22277	2.16834	2.16914	2.08742	2.07082	2.27321	2.27389	1.97155
2	5943581	6126658	1.91563	1.99908	1.74849	1.54365	1.55714	1.77175	1.74684	1.82543	1.5335	2.18486	1.96765	2.22277	2.16834	2.16914	2.08742	2.07082	2.27321	2.27389	1.97155
2	6126658	6309474	1.91563	1.99908	1.74849	1.54365	1.55714	1.77175	1.74684	1.82543	1.5335	2.18486	1.96765	2.22277	2.16834	2.16914	2.08742	2.07082	2.27321	2.27389	1.97155
2	6309474	6492939	1.91563	1.99908	1.74849	1.54365	1.55714	1.77175	1.74684	1.82543	1.5335	2.18486	1.96765	2.22277	2.16834	2.16914	2.08742	2.07082	2.27321	2.27389	1.97155
2	6492939	6675469	1.91563	1.99908	1.74849	1.54365	1.55714	1.77175	1.74684	1.82543	1.5335	2.18486	1.96765	2.22277	2.16834	2.16914	2.08742	2.07082	2.27321	2.27389	1.97155
2	6675469	6857840	1.91563	1.99908	1.74849	1.54365	1.55714	1.77175	1.74684	1.82543	1.5335	2.18486	1.96765	2.22277	2.16834	2.16914	2.08742	2.07082	2.27321	2.27389	1.97155
2	6857840	7040151	1.91563	1.99908	1.74849	1.54365	1.55714	1.77175	1.74684	1.82543	1.5335	2.18486	1.96765	2.22277	2.16834	2.16914	2.08742	2.07082	2.27321	2.27389	1.97155
2	7040151	7223091	1.91563	1.99908	1.74849	1.54365	1.55714	1.77175	1.74684	1.82543	1.5335	2.18486	1.96765	2.22277	2.16834	2.16914	2.08742	2.07082	2.27321	2.27389	1.97155
2	7223091	7407547	1.91563	1.99908	1.74849	1.54365	1.55714	1.77175	1.74684	1.82543	1.5335	2.18486	1.96765	2.22277	2.16834	2.16914	2.08742	2.07082	2.27321	2.27389	1.97155
2	7407547	7590948	1.91563	1.99908	1.74849	1.54365	1.55714	1.77175	1.74684	1.82543	1.5335	2.18486	1.96765	2.22277	2.16834	2.16914	2.08742	2.07082	2.27321	2.27389	1.97155
2	7590948	7773906	1.91563	1.99908	1.74849	1.54365	1.55714	1.77175	1.74684	1.82543	1.5335	2.18486	1.96765	2.22277	2.16834	2.16914	2.08742	2.07082	2.27321	2.27389	1.97155
2	7773906	7956336	1.91563	1.99908	1.74849	1.54365	1.55714	1.77175	1.74684	1.82543	1.5335	2.18486	1.96765	2.22277	2.16834	2.16914	2.08742	2.07082	2.27321	2.27389	1.97155
2	7956336	8141143	1.91563	1.99908	1.74849	1.54365	1.55714	1.77175	1.74684	1.82543	1.5335	2.18486	1.96765	2.22277	2.16834	2.16914	2.08742	2.07082	2.27321	2.27389	1.97155
2	8141143	8329581	1.91563	1.99908	1.74849	1.54365	1.55714	1.77175	1.74684	1.82543	1.5335	2.18486	1.96765	2.22277	2.16834	2.16914	2.08742	2.07082	2.27321	2.27389	1.97155
2	8329581	8511926	1.91563	1.99908	1.74849	1.54365	1.55714	1.77175	1.74684	1.82543	1.5335	2.18486	1.96765	2.22277	2.16834	2.16914	2.08742	2.07082	2.27321	2.27389	1.97155
2	8511926	8694410	1.91563	1.99908	1.74849	1.54365	1.55714	1.77175	1.74684	1.82543	1.5335	2.18486	1.96765	2.22277	2.16834	2.16914	2.08742	2.07082	2.27321	2.27389	1.97155
2	8694410	8877470	1.91563	1.99908	1.74849	1.54365	1.55714	1.77175	1.74684	1.82543	1.5335	2.18486	1.96765	2.22277	2.16834	2.16914	2.08742	2.07082	2.27321	2.27389	1.97155
2	8877470	9060220	1.91563	1.99908	1.74849	1.54365	1.55714	1.77175	1.74684	1.82543	1.5335	2.18486	1.96765	2.22277	2.16834	2.16914	2.08742	2.07082	2.27321	2.27389	1.97155
2	9060220	9247861	1.91563	1.99908	1.74849	1.54365	1.55714	1.77175	1.74684	1.82543	1.5335	2.18486	1.96765	2.22277	2.16834	2.16914	2.08742	2.07082	2.27321	2.27389	1.97155
2	9247861	9430480	1.91563	1.99908	1.74849	1.54365	1.55714	1.77175	1.74684	1.82543	1.5335	2.18486	1.96765	2.22277	2.16834	2.16914	2.08742	2.07082	2.27321	2.27389	1.97155
2	9430480	9613219	1.91563	1.99908	1.74849	1.54365	1.55714	1.77175	1.74684	1.82543	1.5335	2.18486	1.96765	2.22277	2.16834	2.16914	2.08742	2.07082	2.27321	2.27389	1.97155
2	9613219	9796304	1.91563	1.99908	1.74849	1.54365	1.55714	1.77175	1.74684	1.82543	1.5335	2.18486	1.96765	2.22277	2.16834	2.16914	2.08742	2.07082	2.27321	2.27389	1.97155
2	9796304	9978826	1.91563	1.99908	1.74849	1.54365	1.55714	1.77175	1.74684	1.82543	1.5335	2.18486	1.96765	2.22277	2.16834	2.16914	2.08742	2.07082	2.27321	2.27389	1.97155
2	9978826	10164334	1.91563	1.99908	1.74849	1.54365	1.55714	1.77175	1.74684	1.82543	1.5335	2.18486	1.96765	2.22277	2.16834	2.16914	2.08742	2.07082	2.27321	2.27389	1.97155
2	10164334	10346898	1.91563	1.99908	1.74849	1.54365	1.55714	1.77175	1.74684	1.82543	1.5335	2.18486	1.96765	2.22277	2.16834	2.16914	2.08742	2.07082	2.27321	2.27389	1.97155
2	10346898	10529543	1.91563	1.99908	1.74849	1.54365	1.55714	1.77175	1.74684	1.82543	1.5335	2.18486	1.96765	2.22277	2.16834	2.16914	2.08742	2.07082	2.27321	2.27389	1.97155
2	10529543	10712166	1.91563	1.99908	1.74849	1.54365	1.55714	1.77175	1.74684	1.82543	1.5335	2.18486	1.96765	2.22277	2.16834	2.16914	2.08742	2.07082	2.27321	2.27389	1.97155
2	10712166	10894926	1.91563	1.99908	1.74849	1.54365	1.55714	1.77175	1.74684	1.82543	1.5335	2.18486	1.96765	2.22277	2.16834	2.16914	2.08742	2.07082	2.27321	2.27389	1.97155
2	10894926	11079505	1.91563	1.99908	1.74849	1.54365	1.55714	1.77175	1.74684	1.82543	1.5335	2.18486	1.96765	2.22277	2.16834	2.16914	2.08742	2.07082	2.27321	2.27389	1.97155
2	11079505	11268212	1.91563	1.99908	1.74849	1.54365	1.55714	1.77175	1.74684	1.82543	1.5335	2.18486	1.96765	2.22277	2.16834	2.16914	2.08742	2.07082	2.27321	2.27389	1.97155
2	11268212	11451656	1.91563	1.99908	1.74849	1.54365	1.55714	1.77175	1.74684	1.82543	1.5335	2.18486	1.96765	2.22277	2.16834	2.16914	2.08742	2.07082	2.27321	2.27389	1.97155
2	11451656	11635924	1.91563	1.99908	1.74849	1.54365	1.55714	1.77175	1.74684	1.82543	1.5335	2.18486	1.96765	2.22277	2.16834	2.16914	2.08742	2.07082	2.27321	2.27389	1.97155
2	11635924	11818707	1.91563	1.99908	1.74849	1.54365	1.55714	1.77175	1.74684	1.82543	1.5335	2.18486	1.96765	2.22277	2.16834	2.16914	2.08742	2.07082	2.27321	2.27389	1.97155
2	11818707	12003222	1.91563	1.99908	1.74849	1.54365	1.55714	1.77175	1.74684	1.82543	1.5335	2.18486	1.96765	2.22277	2.16834	2.16914	2.08742	2.07082	2.27321	2.27389	1.97155
2	12003222	12188010	1.91563	1.99908	1.74849	1.54365	1.55714	1.77175	1.74684	1.82543	1.5335	2.18486	1.96765	2.22277	2.16834	2.16914	2.08742	2.07082	2.27321	2.27389	1.97155
2	12188010	12370574	1.91563	1.99908	1.74849	1.54365	1.55714	1.77175	1.74684	1.82543	1.5335	2.18486	1.96765	2.22277	2.16834	2.16914	2.08742	2.07082	2.27321	2.27389	1.97155
2	12370574	12553729	1.91563	1.99908	1.74849	1.54365	1.55714	1.77175	1.74684	1.82543	1.5335	2.18486	1.96765	2.22277	2.16834	2.16914	2.08742	2.07082	2.27321	2.27389	1.97155
2	12553729	12743368	1.91563	1.99908	1.74849	1.54365	1.55714	1.77175	1.74684	1.82543	1.5335	2.18486	1.96765	2.22277	2.16834	2.16914	2.08742	2.07082	2.27321	2.27389	1.97155
2	12743368	12927844	1.91563	1.99908	1.74849	1.54365	1.55714	1.77175	1.74684	1.82543	1.5335	2.18486	1.96765	2.22277	2.16834	2.16914	2.08742	2.07082	2.27321	2.27389	1.97155
2	12927844	13111121	1.91563	1.99908	1.74849	1.54365	1.55714	1.77175	1.74684	1.82543	1.5335	2.18486	1.96765	2.22277	2.16834	2.16914	2.08742	2.07082	2.27321	2.27389	1.97155
2	13111121	13293674	1.91563	1.99908	1.74849	1.54365	1.55714	1.77175	1.74684	1.82543	1.5335	2.18486	1.96765	2.22277	2.16834	2.16914	2.08742	2.07082	2.27321	2.27389	1.97155
2	13293674	13478687	1.91563	1.99908	1.74849	1.54365	1.55714	1.77175	1.74684	1.82543	1.5335	2.18486	1.96765	2.22277	2.16834	2.16914	2.08742	2.07082	2.27321	2.27389	1.97155
2	13478687	13666140	1.91563	1.99908	1.74849	1.54365	1.55714	1.77175	1.74684	1.82543	1.5335	2.18486	1.96765	2.22277	2.16834	2.16914	2.08742	2.07082	2.27321	2.27389	1.97155
2	13666140	13852032	1.91563	1.99908	1.74849	1.54365	1.55714	1.77175	1.74684	1.82543	1.5335	2.18486	1.96765	2.22277	2.16834	2.16914	2.08742	2.07082	2.27321	2.27389	1.97155
2	13852032	14043698	1.91563	1.99908	1.74849	1.54365	1.55714	1.77175	1.74684	1.82543	1.5335	2.18486	1.96765	2.22277	2.16834	2.16914	2.08742	2.07082	2.27321	2.27389	1.97155
2	14043698	14229722	1.91563	1.99908	1.74849	1.54365	1.55714	1.77175	1.74684	1.82543	1.5335	2.18486	1.96765	2.22277	2.16834	2.16914	2.08742	2.07082	2.27321	2.27389	1.97155
2	14229722	14415901	1.91563	1.99908	1.74849	1.54365	1.55714	1.77175	1.74684	1.82543	1.5335	2.18486	1.96765	2.22277	2.16834	2.16914	2.08742	2.07082	2.27321	2.27389	1.97155
2	14415901	14599609	1.91563	1.99908	1.74849	1.54365	1.55714	1.77175	1.74684	1.82543	1.5335	2.18486	1.96765	2.22277	2.16834	2.16914	2.08742	2.07082	2.27321	2.27389	1.97155
2	14599609	14787679	1.91563	1.99908	1.74849	1.54365	1.55714	1.77175	1.74684	1.82543	1.5335	2.18486	1.96765	2.22277	2.16834	2.16914	2.08742	2.07082	2.27321	2.27389	1.97155
2	14787679	14975945	1.91563	1.99908	1.74849	1.54365	1.55714	1.77175	1.74684	1.82543	1.5335	2.18486	1.96765	2.22277	2.16834	2.16914	2.08742	2.07082	2.27321	2.27389	1.97155
2	14975945	15163197	1.91563	1.99908	1.74849	1.54365	1.55714	1.77175	1.74684	1.82543	1.5335	2.18486	1.96765	2.22277	2.16834	2.16914	2.08742	2.07082	2.27321	2.27389	1.97155
2	15163197	15345688	1.91563	1.99908	1.74849	1.54365	1.55714	1.77175	1.74684	1.82543	1.5335	2.18486	1.96765	2.22277	2.16834	2.16914	2.08742	2.07082	2.27321	2.27389	1.97155
2	15345688	15529220	1.91563	1.99908	1.74849	1.54365	1.55714	1.77175	1.74684	1.82543	1.5335	2.18486	1.96765	2.22277	2.16834	2.16914	2.08742	2.07082	2.27321	2.27389	1.97155
2	15529220	15716132	1.91563	1.99908	1.74849	1.54365	1.55714	1.77175	1.74684	1.82543	1.5335	2.18486	1.96765	2.22277	2.16834	2.16914	2.08742	2.07082	2.27321	2.27389	1.97155
2	15716132	15900040	1.91563	1.99908	1.74849	1.54365	1.55714	1.77175	1.74684	1.82543	1.5335	2.18486	1.96765	2.22277	2.16834	2.16914	2.08742	2.07082	2.27321	2.27389	1.97155
2	15900040	16083241	1.91563	1.99908	1.74849	1.54365	1.55714	1.77175	1.74684	1.82543	1.5335	2.18486	1.96765	2.22277	2.16834	2.16914	2.08742	2.07082	2.27321	2.27389	1.97155
2	16083241	16267092	1.91563	1.99908	1.74849	1.54365	1.55714	1.77175	1.74684	1.82543	1.5335	2.18486	1.96765	2.22277	2.16834	2.16914	2.08742	2.07082	2.27321	2.27389	1.97155
2	16267092	16504159	1.91563	1.99908	1.74849	1.54365	1.55714	1.77175	1.74684	1.82543	1.5335	2.18486	1.96765	2.22277	2.16834	2.16914	2.08742	2.07082	2.27321	2.27389	1.97155
2	16504159	16686682	1.91563	1.99908	1.74849	1.54365	1.55714	1.77175	1.74684	1.82543	1.5335	2.18486	1.96765	2.22277	2.16834	2.16914	2.08742	2.07082	2.27321	2.27389	1.97155
2	16686682	16875166	1.91563	1.99908	1.74849	1.54365	1.55714	1.77175	1.74684	1.82543	1.5335	2.18486	1.96765	2.22277	2.16834	2.16914	2.08742	2.07082	2.27321	2.27389	1.97155
2	16875166	17063024	1.91563	1.99908	1.74849	1.54365	1.55714	1.77175	1.74684	1.82543	1.5335	2.18486	1.96765	2.22277	2.16834	2.16914	2.08742	2.07082	2.27321	2.27389	1.97155
2	17063024	17245533	1.91563	1.99908	1.74849	1.54365	1.55714	1.77175	1.74684	1.82543	1.5335	2.18486	1.96765	2.22277	2.16834	2.16914	2.08742	2.07082	2.27321	2.27389	1.97155
2	17245533	17429049	1.91563	1.99908	1.74849	1.54365	1.55714	1.77175	1.74684	1.82543	1.5335	2.18486	1.96765	2.22277	2.16834	2.16914	2.08742	2.07082	2.27321	2.27389	1.97155
2	17429049	17612957	1.91563	1.99908	1.74849	1.54365	1.55714	1.77175	1.74684	1.82543	1.5335	2.18486	1.96765	2.22277	2.16834	2.16914	2.08742	2.07082	2.27321	2.27389	1.97155
2	17612957	17795755	1.91563	1.99908	1.74849	1.54365	1.55714	1.77175	1.74684	1.82543	1.5335	2.18486	1.96765	2.22277	2.16834	2.16914	2.08742	2.07082	2.27321	2.27389	1.97155
2	17795755	17979020	1.91563	1.99908	1.74849	1.54365	1.55714	1.77175	1.74684	1.82543	1.5335	2.18486	1.96765	2.22277	2.16834	2.16914	2.08742	2.07082	2.27321	2.27389	1.97155
2	17979020	18163526	1.91563	1.99908	1.74849	1.54365	1.55714	1.77175	1.74684	1.82543	1.5335	2.18486	1.96765	2.22277	2.16834	2.16914	2.08742	2.07082	2.27321	2.27389	1.97155
2	18163526	18354592	1.91563	1.99908	1.74849	1.54365	1.55714	1.77175	1.74684	1.82543	1.5335	2.18486	1.96765	2.22277	2.16834	2.16914	2.08742	2.07082	2.27321	2.27389	1.97155
2	18354592	18538013	1.91563	1.99908	1.74849	1.54365	1.55714	1.77175	1.74684	1.82543	1.5335	2.18486	1.96765	2.22277	2.16834	2.16914	2.08742	2.07082	2.27321	2.27389	1.97155
2	18538013	18720479	1.91563	1.99908	1.74849	1.54365	1.55714	1.77175	1.74684	1.82543	1.5335	2.18486	1.96765	2.22277	2.16834	2.16914	2.08742	2.07082	2.27321	2.27389	1.97155
2	18720479	18906247	1.91563	1.99908	1.74849	1.54365	1.55714	1.77175	1.74684	1.82543	1.5335	2.18486	1.96765	2.22277	2.16834	2.16914	2.08742	2.07082	2.27321	2.27389	1.97155
2	18906247	19089949	1.91563	1.99908	1.74849	1.54365	1.55714	1.77175	1.74684	1.82543	1.5335	2.18486	1.96765	2.22277	2.16834	2.16914	2.08742	2.07082	2.27321	2.27389	1.97155
2	19089949	19310335	1.91563	1.99908	1.74849	1.54365	1.55714	1.77175	1.74684	1.82543	1.5335	2.18486	1.96765	2.22277	2.16834	2.16914	2.08742	2.07082	2.27321	2.27389	1.97155
2	19310335	19497770	1.91563	1.99908	1.74849	1.54365	1.55714	1.77175	1.74684	1.82543	1.5335	2.18486	1.96765	2.22277	2.16834	2.16914	2.08742	2.07082	2.27321	2.27389	1.97155
2	19497770	19687344	1.91563	1.99908	1.74849	1.54365	1.55714	1.77175	1.74684	1.82543	1.5335	2.18486	1.96765	2.22277	2.16834	2.16914	2.08742	2.07082	2.27321	2.27389	1.97155
2	19687344	19869922	1.91563	1.99908	1.74849	1.54365	1.55714	1.77175	1.74684	1.82543	1.5335	2.18486	1.96765	2.22277	2.16834	2.16914	2.08742	2.07082	2.27321	2.27389	1.97155
2	19869922	20053873	1.91563	1.99908	1.74849	1.54365	1.55714	1.77175	1.74684	1.82543	1.5335	2.18486	1.96765	2.22277	2.16834	2.16914	2.08742	2.07082	2.27321	2.27389	1.97155
2	20053873	20237288	1.91563	1.99908	1.74849	1.54365	1.55714	1.77175	1.74684	1.82543	1.5335	2.18486	1.96765	2.22277	2.16834	2.16914	2.08742	2.07082	2.27321	2.27389	1.97155
2	20237288	20419957	1.91563	1.99908	1.74849	1.54365	1.55714	1.77175	1.74684	1.82543	1.5335	2.18486	1.96765	2.22277	2.16834	2.16914	2.08742	2.07082	2.27321	2.27389	1.97155
2	20419957	20602786	1.91563	1.99908	1.74849	1.54365	1.55714	1.77175	1.74684	1.82543	1.5335	2.18486	1.96765	2.22277	2.16834	2.16914	2.08742	2.07082	2.27321	2.27389	1.97155
2	20602786	20786280	1.91563	1.99908	1.74849	1.54365	1.55714	1.77175	1.74684	1.82543	1.5335	2.18486	1.96765	2.22277	2.16834	2.16914	2.08742	2.07082	2.27321	2.27389	1.97155
2	20786280	20969321	1.91563	1.99908	1.74849	1.54365	1.55714	1.77175	1.74684	1.82543	1.5335	2.18486	1.96765	2.22277	2.16834	2.16914	2.08742	2.07082	2.27321	2.27389	1.97155
2	20969321	21181258	1.91563	1.99908	1.74849	1.54365	1.55714	1.77175	1.74684	1.82543	1.5335	2.18486	1.96765	2.22277	2.16834	2.16914	2.08742	2.07082	2.27321	2.27389	1.97155
2	21181258	21364518	1.91563	1.99908	1.74849	1.54365	1.55714	1.77175	1.74684	1.82543	1.5335	2.18486	1.96765	2.22277	2.16834	2.16914	2.08742	2.07082	2.27321	2.27389	1.97155
2	21364518	21552560	1.91563	1.99908	1.74849	1.54365	1.55714	1.77175	1.74684	1.82543	1.5335	2.18486	1.96765	2.22277	2.16834	2.16914	2.08742	2.07082	2.27321	2.27389	1.97155
2	21552560	21737421	1.91563	1.99908	1.74849	1.54365	1.55714	1.77175	1.74684	1.82543	1.5335	2.18486	1.96765	2.22277	2.16834	2.16914	2.08742	2.07082	2.27321	2.27389	1.97155
2	21737421	21921485	1.91563	1.99908	1.74849	1.54365	1.55714	1.77175	1.74684	1.82543	1.5335	2.18486	1.96765	2.22277	2.16834	2.16914	2.08742	2.07082	2.27321	2.27389	1.97155
2	21921485	22103789	1.91563	1.99908	1.74849	1.54365	1.55714	1.77175	1.74684	1.82543	1.5335	2.18486	1.96765	2.22277	2.16834	2.16914	2.08742	2.07082	2.27321	2.27389	1.97155
2	22103789	22290869	1.91563	1.99908	1.74849	1.54365	1.55714	1.77175	1.74684	1.82543	1.5335	2.18486	1.96765	2.22277	2.16834	2.16914	2.08742	2.07082	2.27321	2.27389	1.97155
2	22290869	22477225	1.91563	1.99908	1.74849	1.54365	1.55714	1.77175	1.74684	1.82543	1.5335	2.18486	1.96765	2.22277	2.16834	2.16914	2.08742	2.07082	2.27321	2.27389	1.97155
2	22477225	22662018	1.91563	1.99908	1.74849	1.54365	1.55714	1.77175	1.74684	1.82543	1.5335	2.18486	1.96765	2.22277	2.16834	2.16914	2.08742	2.07082	2.27321	2.27389	1.97155
2	22662018	22845298	1.91563	1.99908	1.74849	1.54365	1.55714	1.77175	1.74684	1.82543	1.5335	2.18486	1.96765	2.22277	2.16834	2.16914	2.08742	2.07082	2.27321	2.27389	1.97155
2	22845298	23027952	1.91563	1.99908	1.74849	1.54365	1.55714	1.77175	1.74684	1.82543	1.5335	2.18486	1.96765	2.22277	2.16834	2.16914	2.08742	2.07082	2.27321	2.27389	1.97155
2	23027952	23214860	1.91563	1.99908	1.74849	1.54365	1.55714	1.77175	1.74684	1.82543	1.5335	2.18486	1.96765	2.22277	2.16834	2.16914	2.08742	2.07082	2.27321	2.27389	1.97155
2	23214860	23397514	1.91563	1.99908	1.74849	1.54365	1.55714	1.77175	1.74684	1.82543	1.5335	2.18486	1.96765	2.22277	2.16834	2.16914	2.08742	2.07082	2.27321	2.27389	1.97155
2	23397514	23586380	1.91563	1.99908	1.74849	1.54365	1.55714	1.77175	1.74684	1.82543	1.5335	2.18486	1.96765	2.22277	2.16834	2.16914	2.08742	2.07082	2.27321	2.27389	1.97155
2	23586380	23771322	1.91563	1.99908	1.74849	1.54365	1.55714	1.77175	1.74684	1.82543	1.5335	2.18486	1.96765	2.22277	2.16834	2.16914	2.08742	2.07082	2.27321	2.27389	1.97155
2	23771322	23954092	1.91563	1.99908	1.74849	1.54365	1.55714	1.77175	1.74684	1.82543	1.5335	2.18486	1.96765	2.22277	2.16834	2.16914	2.08742	2.07082	2.27321	2.27389	1.97155
2	23954092	24142812	1.91563	1.99908	1.74849	1.54365	1.55714	1.77175	1.74684	1.82543	1.5335	2.18486	1.96765	2.22277	2.16834	2.16914	2.08742	2.07082	2.27321	2.27389	1.97155
2	24142812	24325973	1.91563	1.99908	1.74849	1.54365	1.55714	1.51785	1.74684	1.82543	1.5335	2.18486	1.96765	2.22277	2.16834	2.16914	2.08742	2.07082	2.27321	2.27389	1.97155
2	24325973	24511095	1.91563	1.99908	1.74849	1.54365	1.55714	1.51785	1.74684	1.82543	1.5335	2.18486	1.96765	2.22277	2.16834	2.16914	2.08742	2.07082	2.27321	2.27389	1.97155
2	24511095	24693904	1.91563	1.99908	1.74849	1.54365	1.55714	1.51785	1.74684	1.82543	1.5335	2.18486	1.96765	2.22277	2.16834	2.16914	2.08742	2.07082	2.27321	2.27389	1.97155
2	24693904	24877193	1.91563	1.99908	1.74849	1.54365	1.55714	1.51785	1.74684	1.82543	1.5335	2.18486	1.96765	2.22277	2.16834	2.16914	2.08742	2.07082	2.27321	2.27389	1.97155
2	24877193	25061851	1.91563	1.99908	1.74849	1.54365	1.55714	1.51785	1.74684	1.82543	1.5335	2.18486	1.96765	2.22277	2.16834	2.16914	2.08742	2.07082	2.27321	2.27389	1.97155
2	25061851	25244486	1.91563	1.99908	1.74849	1.54365	1.55714	1.51785	1.74684	1.82543	1.5335	2.18486	1.96765	2.22277	2.16834	2.16914	2.08742	2.07082	2.27321	2.27389	1.97155
2	25244486	25427137	1.91563	1.99908	1.74849	1.54365	1.55714	1.51785	1.74684	1.82543	1.5335	2.18486	1.96765	2.22277	2.16834	2.16914	2.08742	2.07082	2.27321	2.27389	1.97155
2	25427137	25609430	1.91563	1.99908	1.74849	1.54365	1.55714	1.51785	1.74684	1.82543	1.5335	2.18486	1.96765	2.22277	2.16834	2.16914	2.08742	2.07082	2.27321	2.27389	1.97155
2	25609430	25792744	1.91563	1.99908	1.74849	1.54365	1.55714	1.51785	1.74684	1.82543	1.5335	2.18486	1.96765	2.22277	2.16834	2.16914	2.08742	2.07082	2.27321	2.27389	1.97155
2	25792744	25977748	1.91563	1.99908	1.74849	2.39624	1.55714	1.51785	2.22413	1.82543	2.31875	2.18486	1.96765	2.22277	2.16834	2.16914	2.08742	2.07082	2.27321	2.27389	1.97155
2	25977748	26161694	1.91563	1.99908	1.74849	2.39624	1.55714	2.52973	2.22413	1.82543	2.31875	2.18486	1.96765	2.22277	2.16834	2.16914	2.08742	2.07082	2.27321	2.27389	1.97155
2	26161694	26344173	1.91563	1.99908	1.74849	2.39624	1.55714	2.52973	2.22413	1.82543	2.31875	2.18486	1.96765	2.22277	2.16834	2.16914	2.08742	2.07082	2.27321	2.27389	1.97155
2	26344173	26526802	1.91563	1.99908	1.74849	2.39624	1.55714	2.52973	2.22413	1.82543	2.31875	2.18486	1.96765	2.22277	2.16834	2.16914	2.08742	2.07082	2.27321	2.27389	1.97155
2	26526802	26710238	1.91563	1.99908	1.74849	2.39624	1.89569	2.52973	2.22413	1.82543	2.31875	2.18486	1.96765	2.22277	2.16834	2.16914	2.08742	2.07082	2.27321	2.27389	1.97155
2	26710238	26892933	1.91563	1.99908	1.74849	2.39624	1.89569	2.52973	2.22413	1.82543	2.31875	2.18486	1.96765	2.22277	2.16834	2.16914	2.08742	2.07082	2.27321	2.27389	1.97155
2	26892933	27075795	1.91563	1.99908	1.74849	2.39624	1.89569	2.52973	2.22413	1.82543	2.31875	2.18486	1.96765	2.22277	2.16834	2.16914	2.08742	2.07082	2.27321	2.27389	1.97155
2	27075795	27258479	1.91563	1.99908	1.74849	1.50095	1.89569	1.70087	1.70137	1.82543	1.53073	2.18486	1.96765	2.22277	2.16834	2.16914	2.08742	2.07082	2.27321	2.27389	1.97155
2	27258479	27441006	1.91563	1.99908	1.74849	1.50095	1.89569	1.70087	1.70137	1.82543	1.53073	2.18486	1.96765	2.22277	2.16834	2.16914	2.08742	2.07082	2.27321	2.27389	1.97155
2	27441006	27624515	1.91563	1.99908	1.74849	1.50095	1.89569	1.70087	1.70137	1.82543	1.53073	2.18486	1.96765	2.22277	2.16834	2.16914	2.08742	2.07082	2.27321	2.27389	1.97155
2	27624515	27811521	1.91563	1.99908	1.74849	1.50095	1.89569	1.70087	1.70137	1.82543	1.53073	2.18486	1.96765	2.22277	2.16834	2.16914	2.08742	2.07082	2.27321	2.27389	1.97155
2	27811521	27994697	1.91563	1.99908	1.74849	1.50095	1.89569	1.70087	1.70137	1.82543	1.53073	2.18486	1.96765	2.22277	2.16834	2.16914	2.08742	2.07082	2.27321	2.27389	1.97155
2	27994697	28178427	1.91563	1.99908	1.74849	1.50095	1.89569	1.70087	1.70137	1.82543	1.53073	2.18486	1.96765	2.22277	2.16834	2.16914	2.08742	2.07082	2.27321	2.27389	1.97155
2	28178427	28362684	1.91563	1.99908	1.74849	1.50095	1.89569	1.70087	1.70137	1.82543	1.53073	2.18486	1.96765	2.22277	2.16834	2.16914	2.08742	2.07082	2.27321	2.27389	1.97155
2	28362684	28545292	1.91563	1.99908	1.74849	1.50095	1.89569	1.70087	1.70137	1.82543	1.53073	2.18486	1.96765	2.22277	2.16834	2.16914	2.08742	2.07082	2.27321	2.27389	1.97155
2	28545292	28728784	1.91563	1.99908	1.74849	1.50095	1.89569	1.70087	1.70137	1.82543	1.53073	2.18486	1.96765	2.22277	2.16834	2.16914	2.08742	2.07082	2.27321	2.27389	1.97155
2	28728784	28911078	1.91563	1.99908	1.74849	1.50095	1.89569	1.70087	1.70137	1.82543	1.53073	2.18486	1.96765	2.22277	2.16834	2.16914	2.08742	2.07082	2.27321	2.27389	1.97155
2	28911078	29093456	1.91563	1.99908	1.74849	1.50095	1.89569	1.70087	1.70137	1.82543	1.53073	2.18486	1.96765	2.22277	2.16834	2.16914	2.08742	2.07082	2.27321	2.27389	1.97155
2	29093456	29275763	1.91563	1.99908	1.74849	1.50095	1.89569	1.70087	1.70137	1.82543	1.53073	2.18486	1.96765	2.22277	2.16834	2.16914	2.08742	2.07082	2.27321	2.27389	1.97155
2	29275763	29460928	1.91563	1.99908	1.74849	1.50095	1.89569	1.70087	1.70137	1.82543	1.53073	2.18486	1.96765	2.22277	2.16834	2.16914	2.08742	2.07082	2.27321	2.27389	1.97155
2	29460928	29643277	1.91563	1.99908	1.74849	1.50095	1.89569	1.70087	1.70137	1.82543	1.53073	2.18486	1.96765	2.22277	2.16834	2.16914	2.08742	2.07082	2.27321	2.27389	1.97155
2	29643277	29827915	1.91563	1.99908	1.74849	1.50095	1.89569	1.70087	1.70137	1.82543	1.53073	2.18486	1.96765	2.22277	2.16834	2.16914	2.08742	2.07082	2.27321	2.27389	1.97155
2	29827915	30013133	1.91563	1.99908	1.74849	1.50095	1.89569	1.70087	1.70137	1.82543	1.53073	2.18486	1.96765	2.22277	2.16834	2.16914	2.08742	2.07082	2.27321	2.27389	1.97155
2	30013133	30196328	1.91563	1.99908	1.74849	1.50095	1.89569	1.70087	1.70137	1.82543	1.53073	2.18486	1.96765	2.22277	2.16834	2.16914	2.08742	2.07082	2.27321	2.27389	1.97155
2	30196328	30379781	1.91563	1.99908	1.74849	1.50095	1.89569	1.70087	1.70137	1.82543	1.53073	2.18486	1.96765	2.22277	2.16834	2.16914	2.08742	2.07082	2.27321	2.27389	1.97155
2	30379781	30562135	1.91563	1.99908	1.74849	1.50095	1.89569	1.70087	1.70137	1.82543	1.53073	2.18486	1.96765	2.22277	2.16834	2.16914	2.08742	2.07082	2.27321	2.27389	1.97155
2	30562135	30745570	1.91563	1.99908	1.74849	1.50095	1.89569	1.70087	1.70137	1.82543	1.53073	2.18486	1.96765	2.22277	2.16834	2.16914	2.08742	2.07082	2.27321	2.27389	1.97155
2	30745570	30931539	1.91563	1.99908	1.74849	1.50095	1.89569	1.70087	1.70137	1.82543	1.53073	2.18486	1.96765	2.22277	2.16834	2.16914	2.08742	2.07082	2.27321	2.27389	1.97155
2	30931539	31120504	1.91563	1.99908	1.74849	1.50095	1.89569	1.70087	1.70137	1.82543	1.53073	2.18486	1.96765	2.22277	2.16834	2.16914	2.08742	2.07082	2.27321	2.27389	1.97155
2	31120504	31307592	1.91563	1.99908	1.74849	1.50095	1.89569	1.70087	1.70137	1.82543	1.53073	2.18486	1.96765	2.22277	2.16834	2.16914	2.08742	2.07082	2.27321	2.27389	1.97155
2	31307592	31491739	1.91563	1.99908	1.74849	1.50095	1.89569	1.70087	1.70137	1.82543	1.53073	2.18486	1.96765	2.22277	2.16834	2.16914	2.08742	2.07082	2.27321	2.27389	1.97155
2	31491739	31675805	1.91563	1.99908	1.74849	1.50095	1.89569	1.70087	1.70137	1.82543	1.53073	2.18486	1.96765	2.22277	2.16834	2.16914	2.08742	2.07082	2.27321	2.27389	1.97155
2	31675805	31864412	1.91563	1.99908	1.74849	1.50095	1.89569	1.70087	1.70137	1.82543	1.53073	2.18486	1.96765	2.22277	2.16834	2.16914	2.08742	2.07082	2.27321	2.27389	1.97155
2	31864412	32051750	1.91563	1.99908	1.74849	1.50095	1.89569	1.70087	1.70137	1.82543	1.53073	2.18486	1.96765	2.22277	2.16834	2.16914	2.08742	2.07082	2.27321	2.27389	1.97155
2	32051750	32235481	1.91563	1.99908	1.74849	1.00532	1.89569	1.70087	1.70137	1.82543	1.53073	2.18486	1.96765	2.22277	2.16834	2.16914	2.08742	2.07082	2.27321	2.27389	1.97155
2	32235481	32419626	1.91563	1.99908	1.74849	1.00532	1.89569	1.70087	1.70137	1.82543	1.53073	2.18486	1.96765	2.22277	2.16834	2.16914	2.08742	2.07082	2.27321	2.27389	1.97155
2	32419626	32603216	1.91563	1.99908	1.74849	1.00532	1.89569	1.70087	1.70137	1.82543	1.53073	2.18486	1.96765	2.22277	2.16834	2.16914	2.08742	2.07082	2.27321	2.27389	1.97155
2	32603216	32787638	1.91563	1.99908	1.74849	1.00532	1.89569	1.70087	1.70137	1.82543	1.53073	2.18486	1.96765	2.22277	2.16834	2.16914	2.08742	2.07082	2.27321	2.27389	1.97155
2	32787638	32970318	1.91563	1.99908	1.74849	1.00532	1.89569	1.70087	1.70137	1.82543	1.53073	2.18486	1.96765	2.22277	2.16834	2.16914	2.08742	2.07082	2.27321	2.27389	1.97155
2	32970318	33157697	1.91563	1.99908	1.74849	1.4381	1.89569	1.70087	1.70137	1.82543	1.53073	2.18486	1.96765	2.22277	2.16834	2.16914	2.08742	2.07082	2.27321	2.27389	1.97155
2	33157697	33340499	1.91563	1.99908	1.74849	1.4381	1.89569	1.70087	1.70137	1.82543	1.53073	2.18486	1.96765	2.22277	2.16834	2.16914	2.08742	2.07082	2.27321	2.27389	1.97155
2	33340499	33530378	1.91563	1.99908	1.74849	1.4381	1.89569	1.70087	1.70137	1.82543	1.53073	2.18486	1.96765	2.22277	2.16834	2.16914	2.08742	2.07082	2.27321	2.27389	1.97155
2	33530378	33713061	1.91563	1.99908	1.74849	1.4381	1.89569	1.70087	1.70137	1.82543	1.53073	2.18486	1.96765	2.22277	2.16834	2.16914	2.08742	2.07082	2.27321	2.27389	1.97155
2	33713061	33896182	1.91563	1.99908	1.74849	1.4381	1.89569	1.70087	1.70137	1.82543	1.53073	2.18486	1.96765	2.22277	2.16834	2.16914	2.08742	2.07082	2.27321	2.27389	1.97155
2	33896182	34080147	1.91563	1.99908	1.74849	1.4381	1.89569	1.70087	1.70137	1.82543	1.53073	2.18486	1.96765	2.22277	2.16834	2.16914	2.08742	2.07082	2.27321	2.27389	1.97155
2	34080147	34262732	1.91563	1.99908	1.74849	1.4381	1.89569	1.70087	1.70137	1.82543	1.53073	2.18486	1.96765	2.22277	2.16834	2.16914	2.08742	2.07082	2.27321	2.27389	1.97155
2	34262732	34445881	1.91563	1.99908	1.74849	1.4381	1.89569	1.70087	1.70137	1.82543	1.53073	2.18486	1.96765	2.22277	2.16834	2.16914	2.08742	2.07082	2.27321	2.27389	1.97155
2	34445881	34629129	1.91563	1.99908	1.74849	1.4381	1.89569	1.70087	1.70137	1.82543	1.53073	2.18486	1.96765	2.22277	2.16834	2.16914	2.08742	2.07082	2.27321	2.27389	1.97155
2	34629129	34818267	1.91563	1.99908	1.74849	1.4381	1.89569	1.70087	1.70137	1.82543	1.53073	2.18486	1.96765	2.22277	2.16834	2.16914	2.08742	2.07082	2.27321	2.27389	1.97155
2	34818267	35004895	1.91563	1.99908	1.74849	1.4381	1.89569	1.70087	1.70137	1.82543	1.53073	2.18486	1.96765	2.22277	2.16834	2.16914	2.08742	2.07082	2.27321	2.27389	1.97155
2	35004895	35190287	1.91563	1.99908	1.74849	1.4381	1.89569	1.70087	1.70137	1.82543	1.53073	2.18486	1.96765	2.22277	2.16834	2.16914	2.08742	2.07082	2.27321	2.27389	1.97155
2	35190287	35377551	1.91563	1.99908	1.74849	1.4381	1.89569	1.70087	1.70137	1.82543	1.53073	2.18486	1.96765	2.22277	2.16834	2.16914	2.08742	2.07082	2.27321	2.27389	1.97155
2	35377551	35564175	1.91563	1.99908	1.74849	1.4381	1.89569	1.70087	1.70137	1.82543	1.53073	2.18486	1.96765	2.22277	2.16834	2.16914	2.08742	2.07082	2.27321	2.27389	1.97155
2	35564175	35747641	1.91563	1.99908	1.74849	1.4381	1.89569	1.70087	1.70137	1.82543	1.53073	2.18486	1.96765	2.22277	2.16834	2.16914	2.08742	2.07082	2.27321	2.27389	1.97155
2	35747641	35933325	1.91563	1.99908	1.74849	1.4381	1.89569	1.70087	1.70137	1.82543	1.53073	2.18486	1.96765	2.22277	2.16834	2.16914	2.08742	2.07082	2.27321	2.27389	1.97155
2	35933325	36119469	1.91563	1.99908	1.74849	1.4381	1.89569	1.70087	1.70137	1.82543	1.53073	2.18486	1.96765	2.22277	2.16834	2.16914	2.08742	2.07082	2.27321	2.27389	1.97155
2	36119469	36307639	1.91563	1.99908	1.74849	1.4381	1.89569	1.70087	1.70137	1.82543	1.53073	2.18486	1.96765	2.22277	2.16834	2.16914	2.08742	2.07082	2.27321	2.27389	1.97155
2	36307639	36503229	1.91563	1.99908	1.74849	1.4381	1.89569	1.70087	1.70137	1.82543	1.53073	2.18486	1.96765	2.22277	2.16834	2.16914	2.08742	2.07082	2.27321	2.27389	1.97155
2	36503229	36686017	1.91563	1.99908	1.74849	1.4381	1.89569	1.70087	1.70137	1.82543	1.53073	2.18486	1.96765	2.22277	2.16834	2.16914	2.08742	2.07082	2.27321	2.27389	1.97155
2	36686017	36869831	1.91563	1.99908	1.74849	1.4381	1.89569	1.70087	1.70137	1.82543	1.53073	2.18486	1.96765	2.22277	2.16834	2.16914	2.08742	2.07082	2.27321	2.27389	1.97155
2	36869831	37052536	1.91563	1.99908	1.74849	1.4381	1.89569	1.70087	1.70137	1.82543	1.53073	2.18486	1.96765	2.22277	2.16834	2.16914	2.08742	2.07082	2.27321	2.27389	1.97155
2	37052536	37236380	1.91563	1.99908	1.74849	1.4381	1.89569	1.70087	1.70137	1.82543	1.53073	2.18486	1.96765	2.22277	2.16834	2.16914	2.08742	2.07082	2.27321	2.27389	1.97155
2	37236380	37419132	1.91563	1.99908	1.74849	1.4381	1.89569	1.70087	1.70137	1.82543	1.53073	2.18486	1.96765	2.22277	2.16834	2.16914	2.08742	2.07082	2.27321	2.27389	1.97155
2	37419132	37602380	1.91563	1.99908	1.74849	1.4381	1.89569	1.70087	1.70137	1.82543	1.53073	2.18486	1.96765	2.22277	2.16834	2.16914	2.08742	2.07082	2.27321	2.27389	1.97155
2	37602380	37787808	1.91563	1.99908	1.74849	1.4381	1.89569	1.70087	1.70137	1.82543	1.53073	2.18486	1.96765	2.22277	2.16834	2.16914	2.08742	2.07082	2.27321	2.27389	1.97155
2	37787808	37973316	1.91563	1.99908	1.74849	1.4381	1.89569	1.70087	1.70137	1.82543	1.53073	2.18486	1.96765	2.22277	2.16834	2.16914	2.08742	2.07082	2.27321	2.27389	1.97155
2	37973316	38156566	1.91563	1.99908	1.74849	1.4381	1.89569	1.70087	1.70137	1.82543	1.53073	2.18486	1.96765	2.22277	2.16834	2.16914	2.08742	2.07082	2.27321	2.27389	1.97155
2	38156566	38345002	1.91563	1.99908	1.74849	1.4381	1.89569	1.70087	1.70137	1.82543	1.53073	2.18486	1.96765	2.22277	2.16834	2.16914	2.08742	2.07082	2.27321	2.27389	1.97155
2	38345002	38529220	1.91563	1.99908	1.74849	1.4381	1.89569	1.70087	1.70137	1.82543	1.53073	2.18486	1.96765	2.22277	2.16834	2.16914	2.08742	2.07082	2.27321	2.27389	1.97155
2	38529220	38714092	1.91563	1.99908	1.74849	1.4381	1.89569	1.70087	1.70137	1.82543	1.53073	2.18486	1.96765	2.22277	2.16834	2.16914	2.08742	2.07082	2.27321	2.27389	1.97155
2	38714092	38897102	1.91563	1.99908	1.74849	1.4381	1.89569	1.70087	1.70137	1.82543	1.53073	2.18486	1.96765	2.22277	2.16834	2.16914	2.08742	2.07082	2.27321	2.27389	1.97155
2	38897102	39080946	1.91563	1.99908	1.74849	1.4381	1.89569	1.70087	1.70137	1.82543	1.53073	2.18486	1.96765	2.22277	2.16834	2.16914	2.08742	2.07082	2.27321	2.27389	1.97155
2	39080946	39263314	1.91563	1.99908	1.74849	1.4381	1.89569	1.70087	1.70137	1.82543	1.53073	2.18486	1.96765	2.22277	2.16834	2.16914	2.08742	2.07082	2.27321	2.27389	1.97155
2	39263314	39445850	1.91563	1.99908	1.74849	1.4381	1.89569	1.70087	1.70137	1.82543	1.53073	2.18486	1.96765	2.22277	2.16834	2.16914	2.08742	2.07082	2.27321	2.27389	1.97155
2	39445850	39628589	1.91563	1.99908	1.74849	1.4381	1.89569	1.70087	1.70137	1.82543	1.53073	2.18486	1.96765	2.22277	2.16834	2.16914	2.08742	2.07082	2.27321	2.27389	1.97155
2	39628589	39812613	1.91563	1.99908	1.74849	1.4381	1.89569	1.70087	1.70137	1.82543	1.53073	2.18486	1.96765	2.22277	2.16834	2.16914	2.08742	2.07082	2.27321	2.27389	1.97155
2	39812613	39997274	1.91563	1.99908	1.74849	1.4381	1.89569	1.70087	1.70137	1.82543	1.53073	2.18486	1.96765	2.22277	2.16834	2.16914	2.08742	2.07082	2.27321	2.27389	1.97155
2	39997274	40179742	1.91563	1.99908	1.74849	1.4381	1.89569	1.70087	1.70137	1.82543	1.53073	2.18486	1.96765	2.22277	2.16834	2.16914	2.08742	2.07082	2.27321	2.27389	1.97155
2	40179742	40370411	1.91563	1.99908	1.74849	1.4381	1.89569	1.70087	1.70137	1.82543	1.53073	2.18486	1.96765	2.22277	2.16834	2.16914	2.08742	2.07082	2.27321	2.27389	1.97155
2	40370411	40557952	1.91563	1.99908	1.74849	1.4381	1.89569	1.70087	1.70137	1.82543	1.53073	2.18486	1.96765	2.22277	2.16834	2.16914	2.08742	2.07082	2.27321	2.27389	1.97155
2	40557952	40741914	1.91563	1.99908	1.74849	1.4381	1.89569	1.70087	1.70137	1.82543	1.53073	2.18486	1.96765	2.22277	2.16834	2.16914	2.08742	2.07082	2.27321	2.27389	1.97155
2	40741914	40925290	1.91563	1.99908	1.74849	1.4381	1.89569	1.70087	1.70137	1.82543	1.53073	2.18486	1.96765	2.22277	2.16834	2.16914	2.08742	2.07082	2.27321	2.27389	1.97155
2	40925290	41109068	1.91563	1.99908	1.74849	1.4381	1.89569	1.70087	1.70137	1.82543	1.53073	2.18486	1.96765	2.22277	2.16834	2.16914	2.08742	2.07082	2.27321	2.27389	1.97155
2	41109068	41292162	1.91563	1.99908	1.74849	1.4381	1.89569	1.70087	1.70137	1.82543	1.53073	2.18486	1.96765	2.22277	2.16834	2.16914	2.08742	2.07082	2.27321	2.27389	1.97155
2	41292162	41475622	1.91563	1.99908	1.74849	1.4381	1.89569	1.70087	1.70137	1.82543	1.53073	2.18486	1.96765	2.22277	2.16834	2.16914	2.08742	2.07082	2.27321	2.27389	1.97155
2	41475622	41660865	1.91563	1.99908	1.74849	1.4381	1.89569	1.70087	1.70137	1.82543	1.53073	2.18486	1.96765	2.22277	2.16834	2.16914	2.08742	2.07082	2.27321	2.27389	1.97155
2	41660865	41849514	1.91563	1.99908	1.74849	1.4381	1.89569	1.70087	1.70137	1.82543	1.53073	2.18486	1.96765	2.22277	2.16834	2.16914	2.08742	2.07082	2.27321	2.27389	1.97155
2	41849514	42035087	1.91563	1.99908	1.74849	1.4381	1.89569	1.70087	1.70137	1.82543	1.53073	2.18486	1.96765	2.22277	2.16834	2.16914	2.08742	2.07082	2.27321	2.27389	1.97155
2	42035087	42217431	1.91563	1.99908	1.74849	1.4381	1.89569	1.70087	1.70137	1.82543	1.53073	2.18486	1.96765	2.22277	2.16834	2.16914	2.08742	2.07082	2.27321	2.27389	1.97155
2	42217431	42401822	1.91563	1.99908	1.74849	1.4381	1.89569	1.70087	1.70137	1.82543	1.53073	2.18486	1.96765	2.22277	2.16834	2.16914	2.08742	2.07082	2.27321	2.27389	1.97155
2	42401822	42584694	1.91563	1.99908	1.74849	1.4381	1.89569	1.70087	1.70137	1.82543	1.53073	2.18486	1.96765	2.22277	2.16834	2.16914	2.08742	2.07082	2.27321	2.27389	1.97155
2	42584694	42767430	1.91563	1.99908	1.74849	1.4381	1.89569	1.70087	1.70137	1.82543	1.53073	2.18486	1.96765	2.22277	2.16834	2.16914	2.08742	2.07082	2.27321	2.27389	1.97155
2	42767430	42951807	1.91563	1.99908	1.74849	1.4381	1.89569	1.70087	1.70137	1.82543	1.53073	2.18486	1.96765	2.22277	2.16834	2.16914	2.08742	2.07082	2.27321	2.27389	1.97155
2	42951807	43134458	1.91563	1.99908	1.74849	1.4381	1.89569	1.70087	1.70137	1.82543	1.53073	2.18486	1.96765	2.22277	2.16834	2.16914	2.08742	2.07082	2.27321	2.27389	1.97155
2	43134458	43322495	1.91563	1.99908	1.74849	1.4381	1.89569	1.70087	1.70137	1.82543	1.53073	2.18486	1.96765	2.22277	2.16834	2.16914	2.08742	2.07082	2.27321	2.27389	1.97155
2	43322495	43504872	1.91563	1.99908	1.74849	1.4381	1.89569	1.70087	1.70137	1.82543	1.53073	2.18486	1.96765	2.22277	2.16834	2.16914	2.08742	2.07082	2.27321	2.27389	1.97155
2	43504872	43688818	1.91563	1.99908	1.74849	1.4381	1.89569	1.70087	1.70137	1.82543	1.53073	2.18486	1.96765	2.22277	2.16834	2.16914	2.08742	2.07082	2.27321	2.27389	1.97155
2	43688818	43874732	1.91563	1.99908	1.74849	1.4381	1.89569	1.70087	1.70137	1.82543	1.53073	2.18486	1.96765	2.22277	2.16834	2.16914	2.08742	2.07082	2.27321	2.27389	1.97155
2	43874732	44063474	1.91563	1.99908	1.74849	1.4381	1.89569	1.70087	1.70137	1.82543	1.53073	2.18486	1.96765	2.22277	2.16834	2.16914	2.08742	2.07082	2.27321	2.27389	1.97155
2	44063474	44246593	1.91563	1.99908	1.74849	1.4381	1.89569	1.70087	1.70137	1.82543	1.53073	2.18486	1.96765	2.22277	2.16834	2.16914	2.08742	2.07082	2.27321	2.27389	1.97155
2	44246593	44429801	1.91563	1.99908	1.74849	1.4381	1.89569	1.70087	1.70137	1.82543	1.53073	2.18486	1.96765	2.22277	2.16834	2.16914	2.08742	2.07082	2.27321	2.27389	1.97155
2	44429801	44613980	1.91563	1.99908	1.74849	1.4381	1.89569	1.70087	1.70137	1.82543	1.53073	2.18486	1.96765	2.22277	2.16834	2.16914	2.08742	2.07082	2.27321	2.27389	1.97155
2	44613980	44796676	1.91563	1.99908	1.74849	1.4381	1.89569	1.70087	1.70137	1.82543	1.53073	2.18486	1.96765	2.22277	2.16834	2.16914	2.08742	2.07082	2.27321	2.27389	1.97155
2	44796676	44983192	1.91563	1.99908	1.74849	1.4381	1.89569	1.70087	1.70137	1.82543	1.53073	2.18486	1.96765	2.22277	2.16834	2.16914	2.08742	2.07082	2.27321	2.27389	1.97155
2	44983192	45165628	1.91563	1.99908	1.74849	1.4381	1.89569	1.70087	1.70137	1.82543	1.53073	2.18486	1.96765	2.22277	2.16834	2.16914	2.08742	2.07082	2.27321	2.27389	1.97155
2	45165628	45360248	1.91563	1.99908	1.74849	1.4381	1.89569	1.70087	1.70137	1.82543	1.53073	2.18486	1.96765	2.22277	2.16834	2.16914	2.08742	2.07082	2.27321	2.27389	1.97155
2	45360248	45542541	1.91563	1.99908	1.74849	1.4381	1.89569	1.70087	1.70137	1.82543	1.53073	2.18486	1.96765	2.22277	2.16834	2.16914	2.08742	2.07082	2.27321	2.27389	1.97155
2	45542541	45725255	1.91563	1.99908	1.74849	1.4381	1.89569	1.70087	1.70137	1.82543	1.53073	2.18486	1.96765	2.22277	2.16834	2.16914	2.08742	2.07082	2.27321	2.27389	1.97155
2	45725255	45907733	1.91563	1.99908	1.74849	1.4381	1.89569	1.70087	1.70137	1.82543	1.53073	2.18486	1.96765	2.22277	2.16834	2.16914	2.08742	2.07082	2.27321	2.27389	1.97155
2	45907733	46090447	1.91563	1.99908	1.74849	1.4381	1.89569	1.70087	1.70137	1.82543	1.53073	2.18486	1.96765	2.22277	2.16834	2.16914	2.08742	2.07082	2.27321	2.27389	1.97155
2	46090447	46273173	1.91563	1.99908	1.74849	1.4381	1.89569	1.70087	1.70137	1.82543	1.53073	2.18486	1.96765	2.22277	2.16834	2.16914	2.08742	2.07082	2.27321	2.27389	1.97155
2	46273173	46456742	1.91563	1.99908	1.74849	1.4381	1.89569	1.70087	1.70137	1.82543	1.53073	2.18486	1.96765	2.22277	2.16834	2.16914	2.08742	2.07082	2.27321	2.27389	1.97155
2	46456742	46639593	1.91563	1.99908	1.74849	1.4381	1.89569	1.70087	1.70137	1.82543	1.53073	2.18486	1.96765	2.22277	2.16834	2.16914	2.08742	2.07082	2.27321	2.27389	1.97155
2	46639593	46823985	1.91563	1.99908	1.74849	1.4381	1.89569	1.70087	1.70137	1.82543	1.53073	2.18486	1.96765	2.22277	2.16834	2.16914	2.08742	2.07082	2.27321	2.27389	1.97155
2	46823985	47006697	1.91563	1.99908	1.74849	1.4381	1.89569	1.70087	1.70137	1.82543	1.53073	2.18486	1.96765	2.22277	2.16834	2.16914	2.08742	2.07082	2.27321	2.27389	1.97155
2	47006697	47189981	1.91563	1.99908	1.74849	1.4381	1.89569	1.70087	1.70137	1.82543	1.53073	2.18486	1.96765	2.22277	2.16834	2.16914	2.08742	2.07082	2.27321	2.27389	1.97155
2	47189981	47373808	1.91563	1.99908	1.74849	1.4381	1.89569	1.70087	1.70137	1.82543	1.53073	2.18486	1.96765	2.22277	2.16834	2.16914	2.08742	2.07082	2.27321	2.27389	1.97155
2	47373808	47556222	1.91563	1.99908	1.74849	1.4381	1.89569	1.70087	1.70137	1.82543	1.53073	2.18486	1.96765	2.22277	2.16834	2.16914	2.08742	2.07082	2.27321	2.27389	1.97155
2	47556222	47739951	1.91563	1.99908	1.74849	1.4381	1.89569	1.70087	1.70137	1.82543	1.53073	2.18486	1.96765	2.22277	2.16834	2.16914	2.08742	2.07082	2.27321	2.27389	1.97155
2	47739951	47922622	1.91563	1.99908	1.74849	1.4381	1.89569	1.70087	1.70137	1.82543	1.53073	2.18486	1.96765	2.22277	2.16834	2.16914	2.08742	2.07082	2.27321	2.27389	1.97155
2	47922622	48105624	1.91563	1.99908	1.74849	1.4381	1.89569	1.70087	1.70137	1.82543	1.53073	2.18486	1.96765	2.22277	2.16834	2.16914	2.08742	2.07082	2.27321	2.27389	1.97155
2	48105624	48291707	1.91563	1.99908	1.74849	1.4381	1.89569	1.70087	1.70137	1.82543	1.53073	2.18486	1.96765	2.22277	2.16834	2.16914	2.08742	2.07082	2.27321	2.27389	1.97155
2	48291707	48474452	1.91563	1.99908	1.74849	1.4381	1.89569	1.70087	1.70137	1.82543	1.53073	2.18486	1.96765	2.22277	2.16834	2.16914	2.08742	2.07082	2.27321	2.27389	1.97155
2	48474452	48656940	1.91563	1.99908	1.74849	1.4381	1.89569	1.70087	1.70137	1.82543	1.53073	2.18486	1.96765	2.22277	2.16834	2.16914	2.08742	2.07082	2.27321	2.27389	1.97155
2	48656940	48842669	1.91563	1.99908	1.74849	1.4381	1.89569	1.70087	1.70137	1.82543	1.53073	2.18486	1.96765	2.22277	2.16834	2.16914	2.08742	2.07082	2.27321	2.27389	1.97155
2	48842669	49030196	1.91563	1.99908	1.74849	1.4381	1.89569	1.70087	1.70137	1.82543	1.53073	2.93379	1.96765	2.22277	2.16834	2.16914	2.08742	2.07082	2.27321	2.27389	1.97155
2	49030196	49214156	2.36737	1.99908	1.74849	1.4381	2.79523	1.70087	1.70137	1.82543	1.53073	2.93379	1.96765	3.05491	2.16834	2.16914	2.08742	2.07082	2.27321	2.27389	1.97155
2	49214156	49401992	2.36737	1.99908	1.74849	1.4381	2.79523	1.70087	1.70137	1.82543	1.53073	2.93379	1.96765	3.05491	2.16834	2.16914	2.08742	2.07082	2.27321	2.27389	1.97155
2	49401992	49588936	2.36737	1.99908	1.74849	1.4381	2.79523	1.70087	1.70137	1.82543	1.53073	2.93379	1.96765	3.05491	2.16834	2.16914	2.08742	2.07082	2.27321	2.27389	1.97155
2	49588936	49774471	2.36737	1.99908	1.74849	1.4381	2.79523	1.70087	1.70137	1.82543	1.53073	2.93379	1.96765	3.05491	2.16834	2.16914	2.08742	2.07082	2.27321	2.27389	1.97155
2	49774471	49958706	2.36737	1.99908	1.74849	1.4381	2.79523	1.70087	1.70137	1.82543	1.53073	2.93379	1.96765	3.05491	2.16834	2.16914	2.08742	2.07082	2.27321	2.27389	1.97155
2	49958706	50142786	2.36737	1.99908	1.74849	1.4381	2.79523	1.70087	1.70137	1.82543	1.53073	2.93379	1.96765	3.05491	2.16834	2.16914	2.08742	2.07082	2.27321	2.27389	1.97155
2	50142786	50325305	2.36737	1.99908	2.12445	1.4381	2.79523	1.70087	1.70137	1.82543	1.53073	2.93379	1.96765	3.05491	2.16834	2.16914	2.08742	2.07082	2.27321	2.27389	1.97155
2	50325305	50507652	2.36737	1.99908	2.12445	1.4381	2.79523	1.70087	1.70137	1.82543	1.53073	2.93379	1.96765	3.05491	2.16834	2.16914	2.08742	2.07082	2.27321	2.27389	1.97155
2	50507652	50690323	2.36737	1.99908	2.12445	1.4381	2.79523	1.70087	1.70137	1.82543	1.53073	2.93379	1.96765	3.05491	2.16834	2.16914	2.08742	2.07082	2.27321	2.27389	1.97155
2	50690323	50872805	2.36737	1.99908	2.12445	1.4381	2.79523	1.70087	1.70137	1.82543	1.53073	2.93379	1.96765	3.05491	2.16834	2.16914	2.08742	2.07082	2.27321	2.27389	1.97155
2	50872805	51055732	2.36737	1.99908	2.12445	1.4381	2.79523	1.70087	1.70137	1.82543	1.53073	2.93379	1.96765	3.05491	2.16834	2.16914	2.08742	2.07082	2.27321	2.27389	1.97155
2	51055732	51238646	2.36737	1.99908	2.12445	1.4381	2.79523	1.70087	1.70137	1.82543	1.53073	2.93379	1.96765	3.05491	2.16834	2.16914	2.08742	2.07082	2.27321	2.27389	1.97155
2	51238646	51421348	2.36737	1.99908	2.12445	1.4381	2.79523	1.70087	1.70137	1.82543	1.53073	2.93379	1.96765	3.05491	2.16834	2.16914	2.08742	2.07082	2.27321	2.27389	1.97155
2	51421348	51606296	2.36737	1.99908	2.12445	1.4381	2.79523	1.70087	1.70137	1.82543	1.53073	2.93379	1.96765	3.05491	2.16834	2.16914	2.08742	2.07082	2.27321	2.27389	1.97155
2	51606296	51793257	2.36737	1.99908	2.12445	1.4381	2.79523	1.70087	1.70137	1.82543	1.53073	2.93379	1.96765	3.05491	2.16834	2.16914	2.08742	2.07082	2.27321	2.27389	1.97155
2	51793257	51979178	2.36737	1.99908	2.12445	1.4381	2.79523	1.70087	1.70137	1.82543	1.53073	2.93379	1.96765	3.05491	2.16834	2.16914	2.08742	2.07082	2.27321	2.27389	1.97155
2	51979178	52166060	2.36737	1.99908	2.12445	1.4381	2.79523	1.70087	1.70137	2.01971	1.53073	2.93379	1.96765	3.05491	2.16834	2.16914	2.08742	2.07082	2.27321	2.27389	1.97155
2	52166060	52352945	2.36737	1.99908	2.12445	1.4381	2.79523	2.21754	2.0855	2.01971	2.05771	2.93379	1.96765	3.05491	2.16834	2.16914	2.08742	2.07082	2.27321	2.27389	1.97155
2	52352945	52536329	2.36737	1.99908	2.6725	2.10224	2.79523	2.21754	2.0855	2.01971	2.05771	2.93379	1.96765	3.05491	2.16834	2.16914	2.08742	2.07082	2.27321	2.27389	1.97155
2	52536329	52719701	2.36737	1.99908	2.6725	2.10224	2.79523	2.21754	2.0855	2.01971	2.05771	2.93379	1.96765	3.05491	2.16834	2.16914	2.08742	2.07082	2.27321	2.27389	1.97155
2	52719701	52903758	2.73675	1.99908	2.6725	2.10224	2.79523	2.21754	2.0855	2.01971	2.05771	2.93379	1.96765	3.05491	2.16834	2.16914	2.08742	2.07082	2.27321	2.27389	1.97155
2	52903758	53088170	2.73675	1.99908	2.6725	2.10224	2.79523	2.21754	2.0855	2.01971	2.05771	2.93379	1.96765	3.05491	2.16834	2.16914	2.08742	2.07082	2.27321	2.27389	1.97155
2	53088170	53273021	2.73675	1.99908	2.6725	2.10224	2.79523	2.21754	2.0855	2.01971	2.05771	2.93379	1.96765	3.05491	2.16834	2.16914	2.08742	2.07082	2.27321	2.27389	1.97155
2	53273021	53458133	2.73675	1.99908	2.6725	2.10224	2.79523	2.21754	2.0855	2.01971	2.05771	2.93379	1.96765	3.05491	2.16834	2.16914	2.08742	2.07082	2.27321	2.27389	1.97155
2	53458133	53645870	2.73675	1.99908	2.6725	2.10224	2.79523	2.21754	2.0855	2.01971	2.05771	2.93379	1.96765	3.05491	2.16834	2.16914	2.08742	2.07082	2.27321	2.27389	1.97155
2	53645870	53833280	2.73675	1.99908	2.6725	2.10224	2.79523	2.21754	2.0855	2.01971	2.05771	2.93379	1.96765	3.05491	2.16834	2.16914	2.08742	2.07082	2.27321	2.27389	1.97155
2	53833280	54015794	2.73675	1.99908	2.6725	2.10224	2.79523	2.21754	2.0855	2.01971	2.05771	2.93379	1.96765	3.05491	2.16834	2.16914	2.08742	2.07082	2.27321	2.27389	1.97155
2	54015794	54198617	2.73675	1.99908	2.6725	2.10224	2.79523	2.21754	2.0855	2.01971	2.05771	2.93379	1.96765	3.05491	2.16834	2.16914	2.08742	2.07082	2.27321	2.27389	1.97155
2	54198617	54382127	2.73675	1.99908	2.6725	2.10224	2.79523	2.21754	2.0855	2.01971	2.05771	2.93379	1.96765	3.05491	2.16834	2.16914	2.08742	2.07082	2.27321	2.27389	1.97155
2	54382127	54564985	2.73675	1.99908	2.6725	2.10224	2.79523	2.21754	2.0855	2.01971	2.05771	2.93379	1.96765	3.05491	2.16834	2.16914	2.08742	2.07082	2.27321	2.27389	1.97155
2	54564985	54747897	2.73675	1.99908	2.6725	2.10224	2.79523	2.21754	2.0855	2.01971	2.05771	2.93379	1.96765	3.05491	2.16834	2.16914	2.08742	2.07082	2.27321	2.27389	1.97155
2	54747897	54930629	2.73675	1.99908	2.6725	2.10224	2.79523	2.21754	2.0855	2.01971	2.05771	2.93379	1.96765	3.05491	2.16834	2.16914	2.08742	2.07082	2.27321	2.27389	1.97155
2	54930629	55113536	2.73675	1.99908	2.6725	2.10224	2.79523	2.21754	2.0855	2.01971	2.05771	2.93379	1.96765	3.05491	2.16834	2.16914	2.08742	2.07082	2.27321	2.27389	1.97155
2	55113536	55296017	2.73675	1.99908	2.6725	2.10224	2.79523	2.21754	2.0855	2.01971	2.05771	2.93379	1.96765	3.05491	2.16834	2.16914	2.08742	2.07082	2.27321	2.27389	1.97155
2	55296017	55478326	2.73675	1.99908	2.6725	2.10224	2.79523	2.21754	2.0855	2.01971	2.05771	2.93379	1.96765	3.05491	2.16834	2.16914	2.08742	2.07082	2.27321	2.27389	1.97155
2	55478326	55660889	2.73675	1.99908	2.6725	2.10224	2.79523	2.21754	2.0855	2.01971	2.05771	2.93379	1.96765	3.05491	2.16834	2.16914	2.08742	2.07082	2.27321	2.27389	1.97155
2	55660889	55847636	2.73675	1.99908	2.6725	2.10224	2.79523	2.21754	2.0855	2.01971	2.05771	2.93379	1.96765	3.05491	2.16834	2.16914	2.08742	2.07082	2.27321	2.27389	1.97155
2	55847636	56040354	2.73675	1.99908	2.6725	2.10224	2.79523	2.21754	2.0855	2.01971	2.05771	2.93379	1.96765	3.05491	2.16834	2.16914	2.08742	2.07082	2.27321	2.27389	1.97155
2	56040354	56226518	2.73675	1.99908	2.6725	2.10224	2.79523	2.21754	2.0855	2.01971	2.05771	2.93379	1.96765	3.05491	2.16834	2.16914	2.08742	2.07082	2.27321	2.27389	1.97155
2	56226518	56414197	2.73675	1.99908	2.6725	2.10224	2.79523	2.21754	2.0855	2.01971	2.05771	2.93379	1.96765	3.05491	2.16834	2.16914	2.08742	2.07082	2.27321	2.27389	1.97155
2	56414197	56597922	2.73675	1.99908	2.6725	2.10224	2.79523	2.21754	2.0855	2.01971	2.05771	2.93379	1.96765	3.05491	2.16834	2.16914	2.08742	2.07082	2.27321	2.27389	1.97155
2	56597922	56784399	2.73675	1.99908	2.6725	2.10224	2.79523	2.21754	2.0855	2.01971	2.05771	2.93379	1.96765	3.05491	2.16834	2.16914	2.08742	2.07082	2.27321	2.27389	1.97155
2	56784399	56974968	2.73675	1.99908	2.6725	2.10224	2.79523	2.21754	2.0855	2.01971	2.05771	2.93379	1.96765	3.05491	2.16834	2.16914	2.08742	2.07082	2.27321	2.27389	1.97155
2	56974968	57159984	2.73675	1.99908	2.6725	2.10224	2.79523	2.21754	2.0855	2.01971	2.05771	2.93379	1.96765	3.05491	2.16834	2.16914	2.08742	2.07082	2.27321	2.27389	1.97155
2	57159984	57344715	2.73675	1.99908	2.6725	2.10224	2.79523	2.21754	2.0855	2.01971	2.05771	2.93379	1.96765	3.05491	2.16834	2.16914	2.08742	2.07082	2.27321	2.27389	1.97155
2	57344715	57534316	2.73675	1.99908	2.6725	2.10224	2.79523	2.21754	2.0855	2.01971	2.05771	2.93379	1.96765	3.05491	2.16834	2.16914	2.08742	2.07082	2.27321	2.27389	1.97155
2	57534316	57723568	2.73675	1.99908	2.6725	2.10224	2.79523	2.21754	2.0855	2.01971	2.05771	2.93379	1.96765	3.05491	2.16834	2.16914	2.08742	2.07082	2.27321	2.27389	1.97155
2	57723568	57917063	2.73675	1.99908	2.6725	2.10224	2.79523	2.21754	2.0855	2.01971	2.05771	2.93379	1.96765	3.05491	2.16834	2.16914	2.08742	2.07082	2.27321	2.27389	1.97155
2	57917063	58099387	2.73675	1.99908	2.6725	2.10224	2.79523	2.21754	2.0855	2.01971	2.05771	2.93379	1.96765	3.05491	2.16834	2.16914	2.08742	2.07082	2.27321	2.27389	1.97155
2	58099387	58282113	2.73675	1.99908	2.6725	2.10224	2.79523	2.21754	2.0855	2.01971	2.05771	2.93379	1.96765	3.05491	2.16834	2.16914	2.08742	2.07082	2.27321	2.27389	1.97155
2	58282113	58469941	2.73675	1.99908	2.6725	2.10224	2.79523	2.21754	2.0855	2.01971	2.05771	2.93379	1.96765	3.05491	2.16834	2.16914	2.08742	2.07082	2.27321	2.27389	1.97155
2	58469941	58662369	2.73675	1.99908	2.6725	2.10224	2.79523	2.21754	2.0855	2.01971	2.05771	2.93379	1.96765	3.05491	2.16834	2.16914	2.08742	2.07082	2.27321	2.27389	1.97155
2	58662369	58845229	2.73675	1.99908	2.6725	2.10224	2.79523	2.21754	2.0855	2.01971	2.05771	2.93379	1.96765	3.05491	2.16834	2.16914	2.08742	2.07082	2.27321	2.27389	1.97155
2	58845229	59027878	2.73675	1.99908	2.6725	2.10224	2.79523	2.21754	2.0855	2.01971	2.05771	2.93379	1.96765	3.05491	2.16834	2.16914	2.08742	2.07082	2.27321	2.27389	1.97155
2	59027878	59211006	2.73675	1.99908	2.6725	2.10224	2.79523	2.21754	2.0855	2.01971	2.05771	2.93379	1.96765	3.05491	2.16834	2.16914	2.08742	2.07082	2.27321	2.27389	1.97155
2	59211006	59396813	2.73675	1.99908	2.6725	2.10224	2.79523	2.21754	2.0855	2.01971	2.05771	2.93379	1.96765	3.05491	2.16834	2.16914	2.08742	2.07082	2.27321	2.27389	1.97155
2	59396813	59583024	2.73675	1.99908	2.6725	2.10224	2.79523	2.21754	2.0855	2.01971	2.05771	2.93379	1.96765	3.05491	2.16834	2.16914	2.08742	2.07082	2.27321	2.27389	1.97155
2	59583024	59765618	2.73675	1.99908	2.6725	2.10224	2.79523	2.21754	2.0855	2.01971	2.05771	2.93379	1.96765	3.05491	2.16834	2.16914	2.08742	2.07082	2.27321	2.27389	1.97155
2	59765618	59954002	2.73675	1.99908	2.6725	2.10224	2.79523	2.21754	2.0855	2.01971	2.05771	2.93379	1.96765	3.05491	2.16834	2.16914	2.08742	2.07082	2.27321	2.27389	1.97155
2	59954002	60137437	2.73675	1.99908	2.6725	2.10224	2.79523	2.21754	2.0855	2.01971	2.05771	2.93379	1.96765	3.05491	2.16834	2.16914	2.08742	2.07082	2.27321	2.27389	1.97155
2	60137437	60327304	2.73675	1.99908	2.6725	2.10224	2.79523	2.21754	2.0855	2.01971	2.05771	2.93379	1.96765	3.05491	2.16834	2.16914	2.08742	2.07082	2.27321	2.27389	1.97155
2	60327304	60519755	2.73675	1.99908	2.6725	2.10224	2.79523	2.21754	2.0855	2.01971	2.05771	2.93379	1.96765	3.05491	2.16834	2.16914	2.08742	2.07082	2.27321	2.27389	1.97155
2	60519755	60704407	2.73675	1.99908	2.6725	2.10224	2.79523	2.21754	2.0855	2.01971	2.05771	2.93379	1.96765	3.05491	2.16834	2.16914	2.08742	2.07082	2.27321	2.27389	1.97155
2	60704407	60886701	2.73675	1.99908	2.6725	2.10224	2.79523	2.21754	2.0855	2.01971	2.05771	2.93379	1.96765	3.05491	2.16834	2.16914	2.08742	2.07082	2.27321	2.27389	1.97155
2	60886701	61069452	2.29211	1.99908	2.24942	1.50916	2.28623	2.21754	2.0855	2.01971	2.05771	2.93379	1.96765	3.05491	2.16834	2.16914	2.08742	2.07082	2.27321	2.27389	1.97155
2	61069452	61253342	2.29211	1.99908	2.24942	1.50916	2.28623	2.21754	2.0855	2.01971	2.05771	2.93379	1.96765	3.05491	2.16834	2.16914	2.08742	2.07082	2.27321	2.27389	1.97155
2	61253342	61435863	2.29211	1.99908	2.24942	1.50916	2.28623	2.21754	2.0855	2.01971	2.05771	2.93379	1.96765	3.05491	2.16834	2.16914	2.08742	2.07082	2.27321	2.27389	1.97155
2	61435863	61618566	2.29211	1.99908	2.24942	1.50916	2.28623	2.21754	2.0855	2.01971	2.05771	2.93379	1.96765	3.05491	2.16834	2.16914	2.08742	2.07082	2.27321	2.27389	1.97155
2	61618566	61801238	2.29211	1.99908	2.24942	1.50916	2.28623	2.21754	2.0855	2.01971	2.05771	2.93379	1.96765	3.05491	2.16834	2.16914	2.08742	2.07082	2.27321	2.27389	1.97155
2	61801238	61983617	2.29211	1.99908	2.24942	1.50916	2.28623	2.21754	2.0855	2.01971	2.05771	2.93379	1.96765	3.05491	2.16834	2.16914	2.08742	2.07082	2.27321	2.27389	1.97155
2	61983617	62166021	2.29211	1.99908	2.24942	1.50916	2.28623	2.21754	2.0855	2.01971	2.05771	2.93379	1.96765	3.05491	2.16834	2.16914	2.08742	2.07082	2.27321	2.27389	1.97155
2	62166021	62349909	2.29211	1.99908	2.24942	2.10553	2.28623	2.21754	2.0855	2.01971	2.05771	2.93379	1.96765	3.05491	2.16834	2.16914	2.08742	2.07082	2.27321	2.27389	1.97155
2	62349909	62533214	2.61924	1.99908	2.24942	2.10553	2.62914	2.21754	2.0855	2.01971	2.05771	2.93379	1.96765	3.05491	2.16834	2.16914	2.08742	2.07082	2.27321	2.27389	1.97155
2	62533214	62715510	2.61924	1.99908	2.24942	2.10553	2.62914	2.21754	2.0855	2.01971	2.05771	2.93379	1.96765	3.05491	2.16834	2.16914	2.08742	2.07082	2.27321	2.27389	1.97155
2	62715510	62908370	2.61924	1.99908	2.24942	2.10553	2.62914	2.21754	2.0855	2.01971	2.05771	2.93379	1.96765	3.05491	2.16834	2.16914	2.08742	2.07082	2.27321	2.27389	1.97155
2	62908370	63096683	2.61924	1.99908	2.24942	2.10553	2.62914	2.21754	2.0855	2.01971	2.05771	2.93379	1.96765	3.05491	2.16834	2.16914	2.08742	2.07082	2.27321	2.27389	1.97155
2	63096683	63278977	2.61924	1.99908	2.24942	2.10553	2.62914	2.21754	2.0855	2.01971	2.05771	2.93379	1.96765	3.05491	2.16834	2.16914	2.08742	2.07082	2.27321	2.27389	1.97155
2	63278977	63466180	2.61924	1.99908	2.24942	2.10553	2.62914	2.21754	2.0855	2.01971	2.05771	2.93379	1.96765	3.05491	2.16834	2.16914	2.08742	2.07082	2.27321	2.27389	1.97155
2	63466180	63649475	2.61924	1.99908	2.24942	2.10553	2.62914	2.21754	2.0855	2.01971	2.05771	2.93379	1.96765	3.05491	2.16834	2.16914	2.08742	2.07082	2.27321	2.27389	1.97155
2	63649475	63833970	2.61924	1.99908	2.63701	2.10553	2.62914	2.21754	2.0855	2.01971	2.05771	2.93379	1.96765	3.05491	2.16834	2.16914	2.08742	2.07082	2.27321	2.27389	1.97155
2	63833970	64019801	2.61924	1.99908	2.63701	2.10553	2.62914	2.21754	2.0855	2.01971	2.05771	2.93379	1.96765	3.05491	2.16834	2.16914	2.08742	2.07082	2.27321	2.27389	1.97155
2	64019801	64203850	2.61924	1.99908	2.63701	2.10553	2.62914	2.21754	2.0855	2.01971	2.05771	2.93379	1.96765	3.05491	2.16834	2.16914	2.08742	2.07082	2.27321	2.27389	1.97155
2	64203850	64388417	2.61924	1.99908	2.63701	2.10553	2.62914	2.21754	2.0855	2.01971	2.05771	2.93379	1.96765	3.05491	2.16834	2.16914	2.08742	2.07082	2.27321	2.27389	1.97155
2	64388417	64573078	2.61924	1.99908	2.63701	2.10553	2.62914	2.21754	2.0855	2.01971	2.05771	2.93379	1.96765	3.05491	2.16834	2.16914	2.08742	2.07082	2.27321	2.27389	1.97155
2	64573078	64757325	2.61924	1.99908	2.63701	2.10553	2.62914	2.21754	2.0855	2.01971	2.05771	2.93379	1.96765	3.05491	2.16834	2.16914	2.08742	2.07082	2.27321	2.27389	1.97155
2	64757325	64939811	2.61924	1.99908	2.63701	2.10553	2.62914	2.21754	2.0855	2.01971	2.05771	2.93379	1.96765	3.05491	2.16834	2.16914	2.08742	2.07082	2.27321	2.27389	1.97155
2	64939811	65123530	2.61924	1.99908	2.63701	2.10553	2.62914	2.21754	2.0855	2.01971	2.05771	2.93379	1.96765	3.05491	2.16834	2.16914	2.08742	2.07082	2.27321	2.27389	1.97155
2	65123530	65305996	2.61924	1.99908	2.63701	2.10553	2.62914	2.21754	2.0855	2.01971	2.05771	2.93379	1.96765	3.05491	2.16834	2.16914	2.08742	2.07082	2.27321	2.27389	1.97155
2	65305996	65489222	2.30573	1.99908	2.28288	2.10553	2.34143	2.21754	2.0855	2.01971	2.05771	2.36686	1.96765	2.37993	2.16834	2.16914	2.08742	2.07082	2.27321	2.27389	1.97155
2	65489222	65672575	2.30573	1.99908	2.28288	2.10553	2.34143	2.21754	2.0855	2.01971	2.05771	2.36686	1.96765	2.37993	2.16834	2.16914	2.08742	2.07082	2.27321	2.27389	1.97155
2	65672575	65856053	2.30573	1.99908	2.28288	2.10553	2.34143	2.21754	2.0855	2.01971	2.05771	2.36686	1.96765	2.37993	2.16834	2.16914	2.08742	2.07082	2.27321	2.27389	1.97155
2	65856053	66039136	2.30573	1.99908	2.28288	2.10553	2.34143	2.21754	2.0855	2.01971	2.05771	2.36686	1.96765	2.37993	2.16834	2.16914	2.08742	2.07082	2.27321	2.27389	1.97155
2	66039136	66226898	2.30573	1.99908	2.28288	2.10553	2.34143	2.21754	2.0855	2.01971	2.05771	2.36686	1.96765	2.37993	2.16834	2.16914	2.08742	2.07082	2.27321	2.27389	1.97155
2	66226898	66419594	2.30573	1.99908	2.28288	2.10553	2.34143	2.21754	2.0855	2.01971	2.05771	2.36686	1.96765	2.37993	2.16834	2.16914	2.08742	2.07082	2.27321	2.27389	1.97155
2	66419594	66609898	2.30573	1.99908	2.28288	2.10553	2.34143	2.21754	2.0855	2.01971	2.05771	2.36686	1.96765	2.37993	2.16834	2.16914	2.08742	2.07082	2.27321	2.27389	1.97155
2	66609898	66796511	2.30573	1.99908	2.28288	2.10553	2.34143	2.21754	2.0855	2.01971	2.05771	2.36686	1.96765	2.37993	2.16834	2.16914	2.08742	2.07082	2.27321	2.27389	1.97155
2	66796511	66986918	2.30573	1.99908	2.28288	2.10553	2.34143	2.21754	2.0855	2.01971	2.05771	2.36686	1.96765	2.37993	2.16834	2.16914	2.08742	2.07082	2.27321	2.27389	1.97155
2	66986918	67172700	2.30573	1.99908	2.28288	2.10553	2.34143	2.21754	2.0855	2.01971	2.05771	2.36686	1.96765	2.37993	2.16834	2.16914	2.08742	2.07082	2.27321	2.27389	1.97155
2	67172700	67355392	2.30573	1.99908	2.28288	2.10553	2.34143	2.21754	2.0855	2.01971	2.05771	2.36686	1.96765	2.37993	2.16834	2.16914	2.08742	2.07082	2.27321	2.27389	1.97155
2	67355392	67540464	2.30573	1.99908	2.28288	2.10553	2.34143	2.21754	2.0855	2.01971	2.05771	2.36686	1.96765	2.37993	2.16834	2.16914	2.08742	2.07082	2.27321	2.27389	1.97155
2	67540464	67727668	2.30573	1.99908	2.28288	2.10553	2.34143	2.21754	2.0855	2.01971	2.05771	2.36686	1.96765	2.37993	2.16834	2.16914	2.08742	2.07082	2.27321	2.27389	1.97155
2	67727668	67912818	2.30573	1.99908	2.28288	2.10553	2.34143	2.21754	2.0855	2.01971	2.05771	2.36686	1.96765	2.37993	2.16834	2.16914	2.08742	2.07082	2.27321	2.27389	1.97155
2	67912818	68097802	2.30573	1.99908	2.28288	2.10553	2.34143	2.21754	2.0855	2.01971	2.05771	2.36686	1.96765	2.37993	2.16834	2.16914	2.08742	2.07082	2.27321	2.27389	1.97155
2	68097802	68280838	2.30573	1.99908	2.28288	2.10553	2.34143	2.21754	2.0855	2.01971	2.05771	2.36686	1.96765	2.37993	2.16834	2.16914	2.08742	2.07082	2.27321	2.27389	1.97155
2	68280838	68464422	2.30573	1.99908	2.28288	2.10553	2.34143	2.21754	2.0855	2.01971	2.05771	2.36686	1.96765	2.37993	2.16834	2.16914	2.08742	2.07082	2.27321	2.27389	1.97155
2	68464422	68647563	2.30573	1.99908	2.28288	2.10553	2.34143	2.21754	2.0855	2.01971	2.05771	2.36686	1.96765	2.37993	2.16834	2.16914	2.08742	2.07082	2.27321	2.27389	1.97155
2	68647563	68835116	2.30573	1.99908	2.28288	2.10553	2.34143	2.21754	2.0855	2.01971	2.05771	2.36686	1.96765	2.37993	2.16834	2.16914	2.08742	2.07082	2.27321	2.27389	1.97155
2	68835116	69023462	2.30573	1.99908	2.28288	2.10553	2.34143	2.21754	2.0855	2.01971	2.05771	2.36686	1.96765	2.37993	2.16834	2.16914	2.08742	2.07082	2.27321	2.27389	1.97155
2	69023462	69206035	2.30573	1.99908	2.28288	2.10553	2.34143	2.21754	2.0855	2.01971	2.05771	2.36686	1.96765	2.37993	2.16834	2.16914	2.08742	2.07082	2.27321	2.27389	1.97155
2	69206035	69389441	2.30573	1.99908	2.28288	2.10553	2.34143	2.21754	2.0855	2.01971	2.05771	2.36686	1.96765	2.37993	2.16834	2.16914	2.08742	2.07082	2.27321	2.27389	1.97155
2	69389441	69571860	2.30573	1.99908	2.28288	2.10553	2.34143	2.21754	2.0855	2.01971	2.05771	2.36686	1.96765	2.37993	2.16834	2.16914	2.08742	2.07082	2.27321	2.27389	1.97155
2	69571860	69754292	2.30573	1.99908	2.28288	2.10553	2.34143	2.21754	2.0855	2.01971	2.05771	2.36686	1.96765	2.37993	2.16834	2.16914	2.08742	2.07082	2.27321	2.27389	1.97155
2	69754292	69937137	2.30573	1.99908	2.28288	2.10553	2.34143	2.21754	2.0855	2.01971	2.05771	2.36686	1.96765	2.37993	2.16834	2.16914	2.08742	2.07082	2.27321	2.27389	1.97155
2	69937137	70119984	2.30573	1.99908	2.28288	2.10553	2.34143	2.21754	2.0855	2.01971	2.05771	2.36686	1.96765	2.37993	2.16834	2.16914	2.08742	2.07082	2.27321	2.27389	1.97155
2	70119984	70302575	2.30573	1.99908	2.28288	2.10553	2.34143	2.21754	2.0855	2.01971	2.05771	2.36686	1.96765	2.37993	2.16834	2.16914	2.08742	2.07082	2.27321	2.27389	1.97155
2	70302575	70486341	2.30573	1.99908	2.28288	2.10553	2.34143	2.21754	2.0855	2.01971	2.05771	2.36686	1.96765	2.37993	2.16834	2.16914	2.08742	2.07082	2.27321	2.27389	1.97155
2	70486341	70671930	2.30573	1.99908	2.28288	2.10553	2.34143	2.21754	2.0855	2.01971	2.05771	2.36686	1.96765	2.37993	2.16834	2.16914	2.08742	2.07082	2.27321	2.27389	1.97155
2	70671930	70855820	2.30573	1.99908	2.28288	2.10553	2.34143	2.21754	2.0855	2.01971	2.05771	2.36686	1.96765	2.37993	2.16834	2.16914	2.08742	2.07082	2.27321	2.27389	1.97155
2	70855820	71038690	2.30573	1.99908	2.28288	2.10553	2.34143	2.21754	2.0855	2.01971	2.05771	2.36686	1.96765	2.37993	2.16834	2.16914	2.08742	2.07082	2.27321	2.27389	1.97155
2	71038690	71222074	2.30573	1.99908	2.28288	2.10553	2.34143	2.21754	2.0855	2.01971	2.05771	2.36686	1.96765	2.37993	2.16834	2.16914	2.08742	2.07082	2.27321	2.27389	1.97155
2	71222074	71415740	2.30573	1.99908	2.28288	2.10553	2.34143	2.21754	2.0855	2.01971	2.05771	2.36686	1.96765	2.37993	2.16834	2.16914	2.08742	2.07082	2.27321	2.27389	1.97155
2	71415740	71600084	2.30573	1.99908	2.28288	2.10553	2.34143	2.21754	2.0855	2.01971	2.05771	2.36686	1.96765	2.37993	2.16834	2.16914	2.08742	2.07082	2.27321	2.27389	1.97155
2	71600084	71788998	2.30573	1.99908	2.28288	2.10553	2.34143	2.21754	2.0855	2.01971	2.05771	2.36686	1.96765	2.37993	2.16834	2.16914	2.08742	2.07082	2.27321	2.27389	1.97155
2	71788998	71972028	2.30573	1.99908	2.28288	2.10553	2.34143	2.21754	2.0855	2.01971	2.05771	2.36686	1.96765	2.37993	2.16834	2.16914	2.08742	2.07082	2.27321	2.27389	1.97155
2	71972028	72156882	2.30573	1.99908	2.28288	2.10553	2.34143	2.21754	2.0855	2.01971	2.05771	2.36686	1.96765	2.37993	2.16834	2.16914	2.08742	2.07082	2.27321	2.27389	1.97155
2	72156882	72348958	2.30573	1.99908	2.28288	2.10553	2.34143	2.21754	2.0855	2.01971	2.05771	2.36686	1.96765	2.37993	2.16834	2.16914	2.08742	2.07082	2.27321	2.27389	1.97155
2	72348958	72533989	2.30573	1.99908	2.28288	2.10553	2.34143	2.21754	2.0855	2.01971	2.05771	2.36686	1.96765	2.37993	2.16834	2.16914	2.08742	2.07082	2.27321	2.27389	1.97155
2	72533989	72721533	2.30573	1.99908	2.28288	2.10553	2.34143	2.21754	2.0855	2.01971	2.05771	2.36686	1.96765	2.37993	2.16834	2.16914	2.08742	2.07082	2.27321	2.27389	1.97155
2	72721533	72906551	2.30573	1.99908	2.28288	2.10553	2.34143	2.21754	2.0855	2.01971	2.05771	2.36686	1.96765	2.37993	2.16834	2.16914	2.08742	2.07082	2.27321	2.27389	1.97155
2	72906551	73092083	2.30573	1.99908	2.28288	2.10553	2.34143	2.21754	2.0855	2.01971	2.05771	2.36686	1.96765	2.37993	2.16834	2.16914	2.08742	2.07082	2.27321	2.27389	1.97155
2	73092083	73274376	2.30573	1.99908	2.28288	2.10553	2.34143	2.21754	2.0855	2.01971	2.05771	2.36686	1.96765	2.37993	2.16834	2.16914	2.08742	2.07082	2.27321	2.27389	1.97155
2	73274376	73462630	2.30573	1.99908	2.28288	2.10553	2.34143	2.21754	2.0855	2.01971	2.05771	2.36686	1.96765	2.37993	2.16834	2.16914	2.08742	2.07082	2.27321	2.27389	1.97155
2	73462630	73645333	2.30573	1.99908	2.28288	2.10553	2.34143	2.21754	2.0855	2.01971	2.05771	2.36686	1.96765	2.37993	2.16834	2.16914	2.08742	2.07082	2.27321	2.27389	1.97155
2	73645333	73836611	2.30573	1.99908	2.28288	2.10553	2.34143	2.21754	2.0855	2.01971	2.05771	2.36686	1.96765	2.37993	2.16834	2.16914	2.08742	2.07082	2.27321	2.27389	1.97155
2	73836611	74055591	2.30573	1.99908	2.28288	2.10553	2.34143	2.21754	2.0855	2.01971	2.05771	2.36686	1.96765	2.37993	2.16834	2.16914	2.08742	2.07082	2.27321	2.27389	1.97155
2	74055591	74237936	2.30573	1.99908	2.28288	2.10553	2.34143	2.21754	2.0855	2.01971	2.05771	2.36686	1.96765	2.37993	2.16834	2.16914	2.08742	2.07082	2.27321	2.27389	1.97155
2	74237936	74421435	2.30573	1.99908	2.28288	2.10553	2.34143	2.21754	2.0855	2.01971	2.05771	2.36686	1.96765	2.37993	2.16834	2.16914	2.08742	2.07082	2.27321	2.27389	1.97155
2	74421435	74604199	2.30573	1.99908	2.28288	2.10553	2.34143	2.21754	2.0855	2.01971	2.05771	2.36686	1.96765	2.37993	2.16834	2.16914	2.08742	2.07082	2.27321	2.27389	1.97155
2	74604199	74786876	2.30573	1.99908	2.28288	2.10553	2.34143	2.21754	2.0855	2.01971	2.05771	2.36686	1.96765	2.37993	2.16834	2.16914	2.08742	2.07082	2.27321	2.27389	1.97155
2	74786876	74969432	2.30573	1.99908	2.28288	2.10553	2.34143	2.21754	2.0855	2.01971	2.05771	2.36686	1.96765	2.37993	2.16834	2.16914	2.08742	2.07082	2.27321	2.27389	1.97155
2	74969432	75154056	2.30573	1.99908	2.28288	2.10553	2.34143	2.21754	2.0855	2.01971	2.05771	2.36686	1.96765	2.37993	2.16834	2.16914	2.08742	2.07082	2.27321	2.27389	1.97155
2	75154056	75341319	2.30573	1.99908	2.28288	2.10553	2.34143	2.21754	2.0855	2.01971	2.05771	2.36686	1.96765	2.37993	2.16834	2.16914	2.08742	2.07082	2.27321	2.27389	1.97155
2	75341319	75526002	2.30573	1.99908	2.28288	2.10553	2.34143	2.21754	2.0855	2.01971	2.05771	2.36686	1.96765	2.37993	2.16834	2.16914	2.08742	2.07082	2.27321	2.27389	1.97155
2	75526002	75711213	2.30573	1.99908	2.28288	2.10553	2.34143	2.21754	2.0855	2.01971	2.05771	2.36686	1.96765	2.37993	2.16834	2.16914	2.08742	2.07082	2.27321	2.27389	1.97155
2	75711213	75893921	2.30573	1.99908	2.28288	2.10553	2.34143	2.21754	2.0855	2.01971	2.05771	2.36686	1.96765	2.37993	2.16834	2.16914	2.08742	2.07082	2.27321	2.27389	1.97155
2	75893921	76077040	2.30573	1.99908	2.28288	2.10553	2.34143	2.21754	2.0855	2.01971	2.05771	2.36686	1.96765	2.37993	2.16834	2.16914	2.08742	2.07082	2.27321	2.27389	1.97155
2	76077040	76261925	2.30573	1.99908	2.28288	2.10553	2.34143	2.21754	2.0855	2.01971	2.05771	2.36686	1.96765	2.37993	2.16834	2.16914	2.08742	2.07082	2.27321	2.27389	1.97155
2	76261925	76450024	2.30573	1.99908	2.28288	2.10553	2.34143	2.21754	2.0855	2.01971	2.05771	2.36686	1.96765	2.37993	2.16834	2.16914	2.08742	2.07082	2.27321	2.27389	1.97155
2	76450024	76637697	2.30573	1.99908	2.28288	2.10553	2.34143	2.21754	2.0855	2.01971	2.05771	2.36686	1.96765	2.37993	2.16834	2.16914	2.08742	2.07082	2.27321	2.27389	1.97155
2	76637697	76825858	2.30573	1.99908	2.28288	2.10553	2.34143	2.21754	2.0855	2.01971	2.05771	2.36686	1.96765	2.37993	2.16834	2.16914	2.08742	2.07082	2.27321	2.27389	1.97155
2	76825858	77022686	2.30573	1.99908	2.28288	2.10553	2.34143	2.21754	2.0855	2.01971	2.05771	2.36686	1.96765	2.37993	2.16834	2.16914	2.08742	2.07082	2.27321	2.27389	1.97155
2	77022686	77212200	2.30573	1.99908	2.28288	2.10553	2.34143	2.21754	2.0855	2.01971	2.05771	2.36686	1.96765	2.37993	2.16834	2.16914	2.08742	2.07082	2.27321	2.27389	1.97155
2	77212200	77399376	2.30573	1.99908	2.28288	2.10553	2.34143	2.21754	2.0855	2.01971	2.05771	2.36686	1.96765	2.37993	2.16834	2.16914	2.08742	2.07082	2.27321	2.27389	1.97155
2	77399376	77586027	2.30573	1.99908	2.28288	2.10553	2.34143	2.21754	2.0855	2.01971	2.05771	2.36686	1.96765	2.37993	2.16834	2.16914	2.08742	2.07082	2.27321	2.27389	1.97155
2	77586027	77768541	2.30573	1.99908	2.28288	2.10553	2.34143	2.21754	2.0855	2.01971	2.05771	2.36686	1.96765	2.37993	2.16834	2.16914	2.08742	2.07082	2.27321	2.27389	1.97155
2	77768541	77976098	2.30573	1.99908	2.28288	2.10553	2.34143	2.21754	2.0855	2.01971	2.05771	2.36686	1.96765	2.37993	2.16834	2.16914	2.08742	2.07082	2.27321	2.27389	1.97155
2	77976098	78165042	2.30573	1.99908	2.28288	2.10553	2.34143	2.21754	2.0855	2.01971	2.05771	2.36686	1.96765	2.37993	2.16834	2.16914	2.08742	2.07082	2.27321	2.27389	1.97155
2	78165042	78349554	2.30573	1.99908	2.28288	2.10553	2.34143	2.21754	2.0855	2.01971	2.05771	2.36686	1.96765	2.37993	2.16834	2.16914	2.08742	2.07082	2.27321	2.27389	1.97155
2	78349554	78534880	2.30573	1.99908	2.28288	2.10553	2.34143	2.21754	2.0855	2.01971	2.05771	2.36686	1.96765	2.37993	2.16834	2.16914	2.08742	2.07082	2.27321	2.27389	1.97155
2	78534880	78719579	2.30573	1.99908	2.28288	2.10553	2.34143	2.21754	2.0855	2.01971	2.05771	2.36686	1.96765	2.37993	2.16834	2.16914	2.08742	2.07082	2.27321	2.27389	1.97155
2	78719579	78904652	2.30573	1.99908	2.28288	2.10553	2.34143	2.21754	2.0855	2.01971	2.05771	2.36686	1.96765	2.37993	2.16834	2.16914	2.08742	2.07082	2.27321	2.27389	1.97155
2	78904652	79090328	2.30573	1.99908	2.28288	2.10553	2.34143	2.21754	2.0855	2.01971	2.05771	2.36686	1.96765	2.37993	2.16834	2.16914	2.08742	2.07082	2.27321	2.27389	1.97155
2	79090328	79273171	2.30573	1.99908	2.28288	2.10553	2.34143	2.21754	2.0855	2.01971	2.05771	2.36686	1.96765	2.37993	2.16834	2.16914	2.08742	2.07082	2.27321	2.27389	1.97155
2	79273171	79461436	2.30573	1.99908	2.28288	2.10553	2.34143	2.21754	2.0855	2.01971	2.05771	2.36686	1.96765	2.37993	2.16834	2.16914	2.08742	2.07082	2.27321	2.27389	1.97155
2	79461436	79651179	2.30573	1.99908	2.28288	2.10553	2.34143	2.21754	2.0855	2.01971	2.05771	2.36686	1.96765	2.37993	2.16834	2.16914	2.08742	2.07082	2.27321	2.27389	1.97155
2	79651179	79835010	2.30573	1.99908	2.28288	2.10553	2.34143	2.21754	2.0855	2.01971	2.05771	2.36686	1.96765	2.37993	2.16834	2.16914	2.08742	2.07082	2.27321	2.27389	1.97155
2	79835010	80018605	2.30573	1.99908	2.28288	2.10553	2.34143	2.21754	2.0855	2.01971	2.05771	2.36686	1.96765	2.37993	2.16834	2.16914	2.08742	2.07082	2.27321	2.27389	1.97155
2	80018605	80201589	2.30573	1.99908	2.28288	2.10553	2.34143	2.21754	2.0855	2.01971	2.05771	2.36686	1.96765	2.37993	2.16834	2.16914	2.08742	2.07082	2.27321	2.27389	1.97155
2	80201589	80386466	2.30573	1.99908	2.28288	2.10553	2.34143	2.21754	2.0855	2.01971	2.05771	2.36686	1.96765	2.37993	2.16834	2.16914	2.08742	2.07082	2.27321	2.27389	1.97155
2	80386466	80569795	2.30573	1.99908	2.28288	2.10553	2.34143	2.21754	2.0855	2.01971	2.05771	2.36686	1.96765	2.37993	2.16834	2.16914	2.08742	2.07082	2.27321	2.27389	1.97155
2	80569795	80752141	2.30573	1.99908	2.28288	2.10553	2.34143	2.21754	2.0855	2.01971	2.05771	2.36686	1.96765	2.37993	2.16834	2.16914	2.08742	2.07082	2.27321	2.27389	1.97155
2	80752141	80934872	2.30573	1.99908	2.28288	2.10553	2.34143	2.21754	2.0855	2.01971	2.05771	2.36686	1.96765	2.37993	2.16834	2.16914	2.08742	2.07082	2.27321	2.27389	1.97155
2	80934872	81118450	2.30573	1.99908	2.28288	2.10553	2.34143	2.21754	2.0855	2.01971	2.05771	2.36686	1.96765	2.37993	2.16834	2.16914	2.08742	2.07082	2.27321	2.27389	1.97155
2	81118450	81302684	2.30573	1.99908	2.28288	2.10553	2.34143	2.21754	2.0855	2.01971	2.05771	2.36686	1.96765	2.37993	2.16834	2.16914	2.08742	2.07082	2.27321	2.27389	1.97155
2	81302684	81485787	2.30573	1.99908	2.28288	2.10553	2.34143	2.21754	2.0855	2.01971	2.05771	2.36686	1.96765	2.37993	2.16834	2.16914	2.08742	2.07082	2.27321	2.27389	1.97155
2	81485787	81671613	2.30573	1.99908	2.28288	2.10553	2.34143	2.21754	2.0855	2.01971	2.05771	2.36686	1.96765	2.37993	2.16834	2.16914	2.08742	2.07082	2.27321	2.27389	1.97155
2	81671613	81857947	2.30573	1.99908	2.28288	2.10553	2.34143	2.21754	2.0855	2.01971	2.05771	2.36686	1.96765	2.37993	2.16834	2.16914	2.08742	2.07082	2.27321	2.27389	1.97155
2	81857947	82040827	2.30573	1.99908	2.28288	2.10553	2.34143	2.21754	2.0855	2.01971	2.05771	2.36686	1.96765	2.37993	2.16834	2.16914	2.08742	2.07082	2.27321	2.27389	1.97155
2	82040827	82225877	2.30573	1.99908	2.28288	2.10553	2.34143	2.21754	2.0855	2.01971	2.05771	2.36686	1.96765	2.37993	2.16834	2.16914	2.08742	2.07082	2.27321	2.27389	1.97155
2	82225877	82408375	2.30573	1.99908	2.28288	2.10553	2.34143	2.21754	2.0855	2.01971	2.05771	2.36686	1.96765	2.37993	2.16834	2.16914	2.08742	2.07082	2.27321	2.27389	1.97155
2	82408375	82591554	2.30573	1.99908	2.28288	2.10553	2.34143	2.21754	2.0855	2.01971	2.05771	2.36686	1.96765	2.37993	2.16834	2.16914	2.08742	2.07082	2.27321	2.27389	1.97155
2	82591554	82775311	2.30573	1.99908	2.28288	2.10553	2.34143	2.21754	2.0855	2.01971	2.05771	2.36686	1.96765	2.37993	2.16834	2.16914	2.08742	2.07082	2.27321	2.27389	1.97155
2	82775311	82958500	2.30573	1.99908	2.28288	2.10553	2.34143	2.21754	2.0855	2.01971	2.05771	2.36686	1.96765	2.37993	2.16834	2.16914	2.08742	2.07082	2.27321	2.27389	1.97155
2	82958500	83142292	2.30573	1.99908	2.28288	2.10553	2.34143	2.21754	2.0855	2.01971	2.05771	2.36686	1.96765	2.37993	2.16834	2.16914	2.08742	2.07082	2.27321	2.27389	1.97155
2	83142292	83330267	2.30573	1.99908	2.28288	2.10553	2.34143	2.21754	2.0855	2.01971	2.05771	2.36686	1.96765	2.37993	2.16834	2.16914	2.08742	2.07082	2.27321	2.27389	1.97155
2	83330267	83513089	2.30573	1.99908	2.28288	2.10553	2.34143	2.21754	2.0855	2.01971	2.05771	2.36686	1.96765	2.37993	2.16834	2.16914	2.08742	2.07082	2.27321	2.27389	1.97155
2	83513089	83700289	2.30573	1.99908	2.28288	2.10553	2.34143	2.21754	2.0855	2.01971	2.05771	2.36686	1.96765	2.37993	2.16834	2.16914	2.08742	2.07082	2.27321	2.27389	1.97155
2	83700289	83884614	2.30573	1.99908	2.28288	2.10553	2.34143	2.21754	2.0855	2.01971	2.05771	2.36686	1.96765	2.80265	2.16834	2.16914	2.08742	2.07082	2.27321	2.27389	1.97155
2	83884614	84074310	2.59685	1.99908	2.92807	2.65098	2.34143	2.21754	2.43486	2.01971	2.59381	2.36686	1.96765	2.80265	2.16834	2.16914	2.08742	2.07082	2.27321	2.27389	1.97155
2	84074310	84260088	2.59685	1.99908	2.92807	2.65098	2.34143	2.69972	2.43486	2.01971	2.59381	2.36686	1.96765	2.80265	2.16834	2.16914	2.08742	2.07082	2.27321	2.27389	1.97155
2	84260088	84444763	2.59685	1.99908	2.92807	2.65098	2.34143	2.69972	2.43486	2.01971	2.59381	2.36686	1.96765	2.80265	2.16834	2.16914	2.08742	2.07082	2.27321	2.27389	1.97155
2	84444763	84634113	2.59685	1.99908	2.92807	2.65098	2.34143	2.69972	2.43486	2.01971	2.59381	2.36686	1.96765	2.80265	2.16834	2.16914	2.08742	2.07082	2.27321	2.27389	1.97155
2	84634113	84819562	2.59685	1.99908	2.92807	2.65098	2.34143	2.69972	2.43486	2.01971	2.59381	2.36686	1.96765	2.80265	2.16834	2.16914	2.08742	2.07082	2.27321	2.27389	1.97155
2	84819562	85003325	2.59685	1.99908	2.92807	2.65098	2.34143	2.69972	2.43486	2.01971	2.59381	2.36686	1.96765	2.80265	2.16834	2.16914	2.08742	2.07082	2.27321	2.27389	1.97155
2	85003325	85188097	2.59685	1.99908	2.92807	2.65098	2.34143	2.69972	2.43486	2.01971	2.59381	2.36686	1.96765	2.80265	2.16834	2.16914	2.08742	2.07082	2.27321	2.27389	1.97155
2	85188097	85371373	2.59685	1.99908	2.92807	2.65098	2.34143	2.69972	2.43486	2.01971	2.59381	2.36686	1.96765	2.80265	2.16834	2.16914	2.08742	2.07082	2.27321	2.27389	1.97155
2	85371373	85554490	2.59685	1.99908	2.92807	2.65098	2.34143	2.69972	2.43486	2.01971	2.59381	2.36686	1.96765	2.80265	2.16834	2.16914	2.08742	2.07082	2.27321	2.27389	1.97155
2	85554490	85741167	2.59685	1.99908	2.92807	2.65098	2.34143	2.69972	2.43486	2.40471	2.59381	2.36686	1.96765	2.80265	2.16834	2.16914	2.08742	2.07082	2.27321	2.27389	1.97155
2	85741167	85924444	2.59685	1.99908	2.92807	2.65098	2.34143	2.69972	2.43486	2.40471	2.59381	2.36686	1.96765	2.80265	2.16834	2.16914	2.08742	2.07082	2.27321	2.27389	1.97155
2	85924444	86106972	2.59685	1.99908	2.92807	2.65098	2.34143	2.69972	2.43486	2.40471	2.59381	2.36686	1.96765	2.80265	2.16834	2.16914	2.08742	2.07082	2.27321	2.27389	1.97155
2	86106972	86292477	2.59685	1.99908	2.92807	2.65098	2.34143	2.69972	2.43486	2.40471	2.59381	2.36686	1.96765	2.80265	2.16834	2.16914	2.08742	2.07082	2.27321	2.27389	1.97155
2	86292477	86474879	2.59685	1.99908	2.92807	2.65098	2.34143	2.69972	2.43486	2.40471	2.59381	2.36686	1.96765	2.80265	2.16834	2.16914	2.08742	2.07082	2.27321	2.27389	1.97155
2	86474879	86658030	2.59685	1.99908	2.92807	2.65098	2.34143	2.69972	2.43486	2.40471	2.59381	2.36686	1.96765	2.80265	2.16834	2.16914	2.08742	2.07082	2.27321	2.27389	1.97155
2	86658030	86841176	2.59685	1.99908	2.92807	2.65098	2.34143	2.69972	2.43486	2.40471	2.59381	2.36686	1.96765	2.80265	2.16834	2.16914	2.08742	2.07082	2.27321	2.27389	1.97155
2	86841176	87061772	2.59685	1.99908	2.92807	2.65098	2.34143	2.69972	2.43486	2.40471	2.59381	2.36686	1.96765	2.80265	2.16834	2.16914	2.08742	2.07082	2.27321	2.27389	1.97155
2	87061772	88305579	2.59685	1.99908	2.92807	2.65098	2.34143	2.69972	2.43486	2.40471	2.59381	2.36686	1.96765	2.80265	2.16834	2.16914	2.08742	2.07082	2.27321	2.27389	1.97155
2	88305579	88489347	2.59685	1.99908	2.92807	2.65098	2.34143	2.69972	2.43486	2.40471	2.59381	2.36686	1.96765	2.80265	2.16834	2.16914	2.08742	2.07082	2.27321	2.27389	1.97155
2	88489347	88672563	2.59685	1.99908	2.92807	2.65098	2.34143	2.69972	2.43486	2.40471	2.59381	2.36686	1.96765	2.80265	2.16834	2.16914	2.08742	2.07082	2.27321	2.27389	1.97155
2	88672563	88855274	2.59685	1.99908	2.92807	2.65098	2.34143	2.69972	2.43486	2.40471	2.59381	2.36686	1.96765	2.80265	2.16834	2.16914	2.08742	2.07082	2.27321	2.27389	1.97155
2	88855274	89040503	2.59685	1.99908	2.92807	2.65098	2.34143	2.69972	2.43486	2.40471	2.59381	2.36686	1.96765	2.80265	2.16834	2.16914	2.08742	2.07082	2.27321	2.27389	1.97155
2	89040503	95437921	2.59685	1.99908	2.92807	2.65098	2.34143	2.69972	2.43486	2.40471	2.59381	2.36686	1.96765	2.80265	2.16834	2.16914	2.08742	2.07082	2.27321	2.27389	1.97155
2	95437921	95655777	2.59685	1.99908	2.92807	2.65098	2.34143	2.69972	2.43486	2.40471	2.59381	2.36686	1.96765	2.35742	2.16834	2.16914	2.08742	2.07082	2.27321	2.27389	1.97155
2	95655777	95839317	2.59685	1.99908	2.92807	2.65098	2.34143	2.69972	2.43486	2.40471	2.07238	2.36686	1.96765	2.35742	2.16834	2.16914	2.08742	2.07082	2.27321	2.27389	1.97155
2	95839317	96025673	2.59685	1.99908	2.92807	2.65098	2.34143	2.69972	2.43486	2.40471	2.07238	2.36686	1.96765	2.35742	2.16834	2.16914	2.08742	2.07082	2.27321	2.27389	1.97155
2	96025673	96353140	2.59685	1.99908	2.92807	2.65098	2.34143	2.69972	2.43486	2.40471	2.07238	2.36686	1.96765	2.35742	2.16834	2.16914	2.08742	2.07082	2.27321	2.27389	1.97155
2	96353140	96671169	2.59685	1.99908	2.92807	2.65098	2.34143	2.69972	2.43486	2.40471	2.07238	2.36686	1.96765	2.35742	2.16834	2.16914	2.08742	2.07082	2.27321	2.27389	1.97155
2	96671169	96899765	2.28349	1.99908	2.92807	2.13557	2.34143	2.14266	2.43486	2.40471	2.07238	2.36686	1.96765	2.35742	2.16834	2.16914	2.08742	2.07082	2.27321	2.27389	1.97155
2	96899765	97085705	2.28349	1.99908	2.32227	2.13557	2.34143	2.14266	2.10306	2.40471	2.07238	2.36686	1.96765	2.35742	2.16834	2.16914	2.08742	2.07082	2.27321	2.27389	1.97155
2	97085705	97274090	2.28349	1.99908	2.32227	2.13557	2.34143	2.14266	2.10306	2.40471	2.07238	2.36686	1.96765	2.35742	2.16834	2.16914	2.08742	2.07082	2.27321	2.27389	1.97155
2	97274090	97457030	2.28349	1.99908	2.32227	2.13557	2.34143	2.14266	2.10306	2.40471	2.07238	2.36686	1.96765	2.35742	2.16834	2.16914	2.08742	2.07082	2.27321	2.27389	1.97155
2	97457030	97640048	2.28349	1.99908	2.32227	2.13557	2.34143	2.14266	2.10306	2.40471	2.07238	2.36686	1.96765	2.35742	2.16834	2.16914	2.08742	2.07082	2.27321	2.27389	1.97155
2	97640048	98164504	2.28349	1.99908	2.32227	2.13557	2.34143	2.14266	2.10306	2.40471	2.07238	2.36686	1.96765	2.35742	2.16834	2.16914	2.08742	2.07082	2.27321	2.27389	1.97155
2	98164504	98400375	2.28349	1.99908	2.32227	2.13557	2.34143	2.14266	2.10306	2.40471	2.07238	2.36686	1.96765	2.35742	2.16834	2.16914	2.08742	2.07082	2.27321	2.27389	1.97155
2	98400375	98584266	2.28349	1.99908	2.32227	2.13557	2.34143	2.14266	2.10306	2.05519	2.07238	2.36686	1.96765	2.35742	2.16834	2.16914	2.08742	2.07082	2.27321	2.27389	1.97155
2	98584266	98769543	2.28349	1.99908	2.32227	2.13557	2.34143	2.14266	2.10306	2.05519	2.07238	2.36686	1.96765	2.35742	2.16834	2.16914	2.08742	2.07082	2.27321	2.27389	1.97155
2	98769543	98954617	2.28349	1.99908	2.32227	2.13557	2.34143	2.14266	2.10306	2.05519	2.07238	1.90887	1.96765	2.35742	2.16834	2.16914	2.08742	2.07082	2.27321	2.27389	1.97155
2	98954617	99137095	2.28349	1.99908	2.32227	2.13557	2.34143	2.14266	2.10306	2.05519	2.07238	1.90887	1.96765	1.89208	2.16834	2.16914	2.08742	2.07082	2.27321	2.27389	1.97155
2	99137095	99320509	2.28349	1.99908	2.32227	2.13557	2.34143	2.14266	2.10306	2.05519	2.07238	1.90887	1.96765	1.89208	2.16834	2.16914	2.08742	2.07082	2.27321	2.27389	1.97155
2	99320509	99503075	2.28349	1.99908	2.32227	2.13557	2.34143	2.14266	2.10306	2.05519	2.07238	1.90887	1.96765	1.89208	2.16834	2.16914	2.08742	2.07082	2.27321	2.27389	1.97155
2	99503075	99692272	2.28349	1.99908	2.32227	2.13557	2.34143	2.14266	2.10306	2.05519	2.07238	1.90887	1.96765	1.89208	2.16834	2.16914	2.08742	2.07082	2.27321	2.27389	1.97155
2	99692272	99878252	2.28349	1.99908	2.32227	2.13557	2.34143	2.14266	2.10306	2.05519	2.07238	1.90887	1.96765	1.89208	2.16834	2.16914	2.08742	2.07082	2.27321	2.27389	1.97155
2	99878252	100063672	2.28349	1.99908	2.32227	2.13557	2.34143	2.14266	2.10306	2.05519	2.07238	1.90887	1.96765	1.89208	2.16834	2.16914	2.08742	2.07082	2.27321	2.27389	1.97155
2	100063672	100245998	2.28349	1.99908	2.32227	2.13557	2.34143	2.14266	2.10306	2.05519	2.07238	1.90887	1.96765	1.89208	2.16834	2.16914	2.08742	2.07082	2.27321	2.27389	1.97155
2	100245998	100429597	2.28349	1.99908	2.32227	2.13557	2.34143	2.14266	2.10306	2.05519	2.07238	1.90887	1.96765	1.89208	2.16834	2.16914	2.08742	2.07082	2.27321	2.27389	1.97155
2	100429597	100613141	2.28349	1.99908	2.32227	2.13557	2.34143	2.14266	2.10306	2.05519	2.07238	1.90887	1.96765	1.89208	2.16834	2.16914	2.08742	2.07082	2.27321	2.27389	1.97155
2	100613141	100818765	2.28349	1.99908	2.32227	2.13557	2.34143	2.14266	2.10306	2.05519	2.07238	1.90887	1.96765	1.89208	2.16834	2.16914	2.08742	2.07082	2.27321	2.27389	1.97155
2	100818765	101001134	2.28349	1.99908	2.32227	2.13557	2.34143	2.14266	2.10306	2.05519	2.07238	1.90887	1.96765	1.89208	2.16834	2.16914	2.08742	2.07082	2.27321	2.27389	1.97155
2	101001134	101183499	2.28349	1.99908	2.32227	2.13557	2.34143	2.14266	2.10306	2.05519	2.07238	1.90887	1.96765	1.89208	2.16834	2.16914	2.08742	2.07082	2.27321	2.27389	1.97155
2	101183499	101366050	2.28349	1.99908	2.32227	2.13557	2.34143	2.14266	2.10306	2.05519	2.07238	1.90887	1.96765	1.89208	2.16834	2.16914	2.08742	2.07082	2.27321	2.27389	1.97155
2	101366050	101548443	2.28349	1.99908	2.32227	2.13557	2.34143	2.14266	2.10306	2.05519	2.07238	1.90887	1.96765	1.89208	2.16834	2.16914	2.08742	2.07082	2.27321	2.27389	1.97155
2	101548443	101731754	2.28349	1.99908	2.32227	2.13557	2.34143	2.14266	2.10306	2.05519	2.07238	1.90887	1.96765	1.89208	2.16834	2.16914	2.08742	2.07082	2.27321	2.27389	1.97155
2	101731754	101914827	2.28349	1.99908	2.32227	2.13557	2.34143	2.14266	2.10306	2.05519	2.07238	1.90887	1.96765	1.89208	2.16834	2.16914	2.08742	2.07082	2.27321	2.27389	1.97155
2	101914827	102099017	2.28349	1.99908	2.32227	2.13557	2.34143	2.14266	2.10306	2.05519	2.07238	1.90887	1.96765	1.89208	2.16834	2.16914	2.08742	2.07082	2.27321	2.27389	1.97155
2	102099017	102281679	2.28349	1.99908	2.32227	2.13557	2.34143	2.14266	2.10306	2.05519	2.07238	1.90887	1.96765	1.89208	2.16834	2.16914	2.08742	2.07082	2.27321	2.27389	1.97155
2	102281679	102466019	2.28349	1.99908	2.32227	2.13557	2.34143	2.14266	2.10306	2.05519	2.07238	1.90887	1.96765	1.89208	2.16834	2.16914	2.08742	2.07082	2.27321	2.27389	1.97155
2	102466019	102648640	2.28349	1.99908	2.32227	2.13557	2.34143	2.14266	2.10306	2.05519	2.07238	1.90887	1.96765	1.89208	2.16834	2.16914	2.08742	2.07082	2.27321	2.27389	1.97155
2	102648640	102831040	2.28349	1.99908	2.32227	2.13557	2.34143	2.14266	2.10306	2.05519	2.07238	1.90887	1.96765	1.89208	2.16834	2.16914	2.08742	2.07082	2.27321	2.27389	1.97155
2	102831040	103015211	2.28349	1.99908	2.32227	2.13557	2.34143	2.14266	2.10306	2.05519	2.07238	1.90887	1.96765	1.89208	2.16834	2.16914	2.08742	2.07082	2.27321	2.27389	1.97155
2	103015211	103204261	2.28349	1.99908	2.32227	2.13557	2.34143	2.14266	2.10306	2.05519	2.07238	1.90887	1.96765	1.89208	2.16834	2.16914	2.08742	2.07082	2.27321	2.27389	1.97155
2	103204261	103387125	2.28349	1.99908	2.32227	2.13557	2.34143	2.14266	2.10306	1.82605	2.07238	1.90887	1.96765	1.89208	2.16834	2.16914	2.08742	2.07082	2.27321	2.27389	1.97155
2	103387125	103574648	2.28349	1.99908	2.32227	2.13557	2.34143	2.14266	2.10306	1.82605	2.07238	1.90887	1.96765	1.89208	2.16834	2.16914	2.08742	2.07082	2.27321	2.27389	1.97155
2	103574648	103758084	2.05173	1.99908	2.32227	2.13557	2.34143	2.14266	2.10306	1.82605	2.07238	1.90887	1.96765	1.89208	2.16834	2.16914	2.08742	2.07082	2.27321	2.27389	1.97155
2	103758084	103942580	2.05173	1.99908	2.32227	2.13557	2.34143	2.14266	2.10306	1.82605	2.07238	1.90887	1.96765	1.89208	2.16834	2.16914	2.08742	2.07082	2.27321	2.27389	1.97155
2	103942580	104125351	2.05173	1.99908	2.32227	2.13557	2.34143	2.14266	2.10306	1.82605	2.07238	1.90887	1.96765	1.89208	2.16834	2.16914	2.08742	2.07082	2.27321	2.27389	1.97155
2	104125351	104309595	2.05173	1.99908	2.32227	2.13557	2.34143	2.14266	2.10306	1.82605	2.07238	1.90887	1.96765	1.89208	2.16834	2.16914	2.08742	2.07082	2.27321	2.27389	1.97155
2	104309595	104492321	2.05173	1.99908	2.32227	2.13557	2.34143	2.14266	2.10306	1.82605	2.07238	1.90887	1.96765	1.89208	2.16834	2.16914	2.08742	2.07082	2.27321	2.27389	1.97155
2	104492321	104675358	2.05173	1.99908	2.32227	2.13557	2.34143	2.14266	2.10306	1.82605	2.07238	1.90887	1.96765	1.89208	2.16834	2.16914	2.08742	2.07082	2.27321	2.27389	1.97155
2	104675358	104858429	2.05173	1.99908	2.32227	2.13557	2.34143	2.14266	2.10306	1.82605	2.07238	1.90887	1.96765	1.89208	2.16834	2.16914	2.08742	2.07082	2.27321	2.27389	1.97155
2	104858429	105041956	2.05173	1.99908	2.32227	2.13557	2.34143	2.14266	2.10306	1.82605	2.07238	1.90887	1.96765	1.89208	2.16834	2.16914	2.08742	2.07082	2.27321	2.27389	1.97155
2	105041956	105224309	2.05173	1.99908	2.32227	2.13557	2.34143	2.14266	2.10306	1.82605	2.07238	1.90887	1.96765	1.89208	2.16834	2.16914	2.08742	2.07082	2.27321	2.27389	1.97155
2	105224309	105407072	2.05173	1.99908	2.32227	2.13557	2.34143	2.14266	2.10306	1.82605	2.07238	1.90887	1.96765	1.89208	2.16834	2.16914	2.08742	2.07082	2.27321	2.27389	1.97155
2	105407072	105590101	2.05173	1.99908	2.32227	2.13557	2.34143	2.14266	2.10306	1.82605	2.07238	1.90887	1.96765	1.89208	2.16834	2.16914	2.08742	2.07082	2.27321	2.27389	1.97155
2	105590101	105773892	2.05173	1.99908	2.32227	2.13557	2.34143	2.14266	2.10306	1.82605	2.07238	1.90887	1.96765	1.89208	2.16834	2.16914	2.08742	2.07082	2.27321	2.27389	1.97155
2	105773892	105961995	2.05173	1.99908	2.32227	2.13557	2.34143	2.14266	2.10306	1.82605	2.07238	1.90887	1.96765	1.89208	2.16834	2.16914	2.08742	2.07082	2.27321	2.27389	1.97155
2	105961995	106144695	2.05173	1.99908	2.32227	2.13557	2.34143	2.14266	2.10306	1.82605	2.07238	1.90887	1.96765	1.89208	2.16834	2.16914	2.08742	2.07082	2.27321	2.27389	1.97155
2	106144695	106328096	2.05173	1.99908	2.32227	2.13557	2.34143	2.14266	2.10306	1.82605	2.07238	1.90887	1.96765	1.89208	2.16834	2.16914	2.08742	2.07082	2.27321	2.27389	1.97155
2	106328096	106510778	2.05173	1.99908	2.32227	2.13557	2.34143	2.14266	2.10306	1.82605	2.07238	1.90887	1.96765	1.89208	2.16834	2.16914	2.08742	2.07082	2.27321	2.27389	1.97155
2	106510778	106693260	2.05173	1.99908	2.32227	2.13557	2.34143	2.14266	2.10306	1.82605	2.07238	1.90887	1.96765	1.89208	2.16834	2.16914	2.08742	2.07082	2.27321	2.27389	1.97155
2	106693260	106895951	2.05173	1.99908	2.32227	2.13557	2.34143	2.14266	2.10306	1.82605	2.07238	1.90887	1.96765	1.89208	2.16834	2.16914	2.08742	2.07082	2.27321	2.27389	1.97155
2	106895951	107185856	2.05173	1.99908	2.32227	2.13557	2.34143	2.14266	2.10306	1.82605	2.07238	1.90887	1.96765	1.89208	2.16834	2.16914	2.08742	2.07082	2.27321	2.27389	1.97155
2	107185856	107368488	2.05173	1.99908	2.32227	2.13557	2.34143	2.14266	2.10306	1.82605	2.07238	1.90887	1.96765	1.89208	2.16834	2.16914	2.08742	2.07082	2.27321	2.27389	1.97155
2	107368488	107552752	2.05173	1.99908	2.32227	2.13557	2.34143	2.14266	2.10306	1.82605	2.07238	1.90887	1.96765	1.89208	2.16834	2.16914	2.08742	2.07082	2.27321	2.27389	1.97155
2	107552752	107736064	2.05173	1.99908	2.32227	2.13557	2.34143	2.14266	2.10306	1.82605	2.07238	1.90887	1.96765	1.89208	2.16834	2.16914	2.08742	2.07082	2.27321	2.27389	1.97155
2	107736064	107921064	2.05173	1.99908	2.32227	2.13557	2.34143	2.14266	2.10306	1.82605	2.07238	1.90887	1.96765	1.89208	2.16834	2.16914	2.08742	2.07082	2.27321	2.27389	1.97155
2	107921064	108103709	2.05173	1.99908	2.32227	2.13557	2.34143	2.14266	2.10306	1.82605	2.07238	1.90887	1.96765	1.89208	2.16834	2.16914	2.08742	2.07082	2.27321	2.27389	1.97155
2	108103709	108286473	2.05173	1.99908	2.32227	2.13557	2.34143	2.14266	2.10306	1.82605	2.07238	1.90887	1.96765	1.89208	2.16834	2.16914	2.08742	2.07082	2.27321	2.27389	1.97155
2	108286473	108551066	2.05173	1.99908	2.32227	2.13557	2.34143	2.14266	2.10306	1.82605	2.07238	1.90887	1.96765	1.89208	2.16834	2.16914	2.08742	2.07082	2.27321	2.27389	1.97155
2	108551066	108737065	2.05173	1.99908	2.32227	2.13557	2.34143	2.14266	2.10306	1.82605	2.07238	1.90887	1.96765	1.89208	2.16834	2.16914	2.08742	2.07082	2.27321	2.27389	1.97155
2	108737065	108922875	2.05173	1.99908	2.32227	2.13557	2.34143	2.14266	2.10306	1.82605	2.07238	1.90887	1.96765	1.89208	2.16834	2.16914	2.08742	2.07082	2.27321	2.27389	1.97155
2	108922875	109107030	1.56997	1.99908	1.32237	0.876053	2.34143	1.20015	1.37365	1.82605	0.996509	1.90887	1.96765	1.89208	2.16834	2.16914	2.08742	2.07082	2.27321	2.27389	1.97155
2	109107030	109328322	1.56997	1.99908	1.32237	0.876053	2.34143	1.20015	1.37365	1.82605	0.996509	1.90887	1.96765	1.89208	2.16834	2.16914	2.08742	2.07082	2.27321	2.27389	1.97155
2	109328322	109536336	1.56997	1.99908	1.32237	0.876053	2.34143	1.20015	1.37365	1.82605	0.996509	1.90887	1.96765	1.89208	2.16834	2.16914	2.08742	2.07082	2.27321	2.27389	1.97155
2	109536336	109718876	1.56997	1.99908	1.32237	0.876053	2.34143	1.20015	1.37365	1.82605	0.996509	1.90887	1.96765	1.89208	2.16834	2.16914	2.08742	2.07082	2.27321	2.27389	1.97155
2	109718876	109905953	1.56997	1.99908	1.32237	0.876053	2.34143	1.20015	1.37365	1.82605	0.996509	1.90887	1.96765	1.89208	2.16834	2.16914	2.08742	2.07082	2.27321	2.27389	1.97155
2	109905953	110092112	1.56997	1.99908	1.32237	0.876053	2.34143	1.20015	1.37365	1.82605	0.996509	1.90887	1.96765	1.89208	2.16834	2.16914	2.08742	2.07082	2.27321	2.27389	1.97155
2	110092112	110416782	1.56997	1.99908	1.32237	0.876053	2.34143	1.20015	1.37365	1.82605	0.996509	1.90887	1.96765	1.89208	2.16834	2.16914	2.08742	2.07082	2.27321	2.27389	1.97155
2	110416782	110953783	1.56997	1.99908	1.32237	0.876053	2.34143	1.20015	1.37365	1.82605	0.996509	1.90887	1.96765	1.89208	2.16834	2.16914	2.08742	2.07082	2.27321	2.27389	1.97155
2	110953783	111537987	1.56997	1.99908	1.32237	0.876053	2.34143	1.20015	1.37365	1.82605	0.996509	1.90887	1.96765	1.89208	2.16834	2.16914	2.08742	2.07082	2.27321	2.27389	1.97155
2	111537987	111720579	1.56997	1.99908	1.32237	0.876053	2.34143	1.20015	1.37365	1.82605	0.996509	1.90887	1.96765	1.89208	2.16834	2.16914	2.08742	2.07082	2.27321	2.27389	1.97155
2	111720579	111903211	1.56997	1.99908	1.32237	0.876053	2.34143	1.20015	1.37365	1.82605	0.996509	1.90887	1.96765	1.89208	2.16834	2.16914	2.08742	2.07082	2.27321	2.27389	1.97155
2	111903211	112386287	1.56997	1.99908	1.32237	0.876053	2.34143	1.20015	1.37365	1.82605	0.996509	1.90887	1.96765	1.89208	2.16834	2.16914	2.08742	2.07082	2.27321	2.27389	1.97155
2	112386287	112681316	1.56997	1.99908	1.32237	0.876053	2.34143	1.20015	1.37365	1.82605	0.996509	1.90887	1.96765	1.89208	2.16834	2.16914	2.08742	2.07082	2.27321	2.27389	1.97155
2	112681316	112864528	1.56997	1.99908	1.32237	0.876053	2.34143	1.20015	1.37365	1.82605	0.996509	1.90887	1.96765	1.89208	2.16834	2.16914	2.08742	2.07082	2.27321	2.27389	1.97155
2	112864528	113052652	1.56997	1.99908	1.32237	0.876053	2.34143	1.20015	1.37365	1.82605	0.996509	1.90887	1.96765	1.89208	2.16834	2.16914	2.08742	2.07082	2.27321	2.27389	1.97155
2	113052652	113325172	1.56997	1.99908	1.32237	0.876053	2.34143	1.20015	1.37365	1.82605	0.996509	1.90887	1.96765	1.89208	2.16834	2.16914	2.08742	2.07082	2.27321	2.27389	1.97155
2	113325172	113508424	1.56997	1.99908	1.32237	0.876053	2.34143	1.20015	1.37365	1.82605	0.996509	1.90887	1.96765	1.89208	2.16834	2.16914	2.08742	2.07082	2.27321	2.27389	1.97155
2	113508424	113691777	1.56997	1.99908	1.32237	0.876053	2.34143	1.20015	1.37365	1.82605	0.996509	1.90887	1.96765	1.89208	2.16834	2.16914	2.08742	2.07082	2.27321	2.27389	1.97155
2	113691777	113875070	1.56997	1.99908	1.32237	0.876053	2.34143	1.20015	1.37365	1.82605	0.996509	1.90887	1.96765	1.89208	2.16834	2.16914	2.08742	2.07082	2.27321	2.27389	1.97155
2	113875070	114059578	1.56997	1.99908	1.32237	0.876053	2.34143	1.20015	1.37365	1.82605	0.996509	1.90887	1.96765	1.89208	2.16834	2.16914	2.08742	2.07082	2.27321	2.27389	1.97155
2	114059578	114456260	1.56997	1.99908	1.32237	0.876053	2.34143	1.20015	1.37365	1.82605	0.996509	1.90887	1.96765	1.89208	2.16834	2.16914	2.08742	2.07082	2.27321	2.27389	1.97155
2	114456260	114638975	1.56997	1.99908	1.32237	0.876053	2.34143	1.20015	1.37365	1.63155	0.996509	1.90887	1.96765	1.89208	2.16834	2.16914	2.08742	2.07082	2.27321	2.27389	1.97155
2	114638975	114825088	1.56997	1.99908	1.32237	0.876053	2.34143	1.20015	1.37365	1.63155	0.996509	1.90887	1.96765	1.89208	2.16834	2.16914	2.08742	2.07082	2.27321	2.27389	1.97155
2	114825088	115012716	1.56997	1.99908	1.32237	0.876053	2.34143	1.20015	1.37365	1.63155	0.996509	1.90887	1.96765	1.89208	2.16834	2.16914	2.08742	2.07082	2.27321	2.27389	1.97155
2	115012716	115198898	1.56997	1.99908	1.32237	0.876053	2.34143	1.20015	1.37365	1.63155	0.996509	1.90887	1.96765	1.89208	2.16834	2.16914	2.08742	2.07082	2.27321	2.27389	1.97155
2	115198898	115382131	1.56997	1.99908	1.32237	0.876053	2.34143	1.20015	1.37365	1.63155	0.996509	1.90887	1.96765	1.89208	2.16834	2.16914	2.08742	2.07082	2.27321	2.27389	1.97155
2	115382131	115566068	1.56997	1.99908	1.32237	0.876053	2.34143	1.20015	1.37365	1.63155	0.996509	1.90887	1.96765	1.89208	2.16834	2.16914	2.08742	2.07082	2.27321	2.27389	1.97155
2	115566068	115750175	1.56997	1.99908	1.32237	0.876053	2.34143	1.20015	1.37365	1.63155	0.996509	1.90887	1.96765	1.89208	2.16834	2.16914	2.08742	2.07082	2.27321	2.27389	1.97155
2	115750175	115936190	1.56997	1.99908	1.32237	0.876053	2.34143	1.20015	1.37365	1.63155	0.996509	1.90887	1.96765	1.89208	2.16834	2.16914	2.08742	2.07082	2.27321	2.27389	1.97155
2	115936190	116119965	1.56997	1.99908	1.32237	0.876053	2.34143	1.20015	1.37365	1.63155	0.996509	1.90887	1.96765	1.89208	2.16834	2.16914	2.08742	2.07082	2.27321	2.27389	1.97155
2	116119965	116309447	1.56997	1.99908	1.32237	0.876053	2.34143	1.20015	1.37365	1.63155	0.996509	1.90887	1.96765	1.89208	2.16834	2.16914	2.08742	2.07082	2.27321	2.27389	1.97155
2	116309447	116492792	1.56997	1.99908	1.32237	0.876053	2.34143	1.20015	1.37365	1.63155	0.996509	1.90887	1.96765	1.89208	2.16834	2.16914	2.08742	2.07082	2.27321	2.27389	1.97155
2	116492792	116677720	1.56997	1.99908	1.32237	0.876053	2.34143	1.20015	1.37365	1.63155	0.996509	1.90887	1.96765	1.89208	2.16834	2.16914	2.08742	2.07082	2.27321	2.27389	1.97155
2	116677720	116868296	1.56997	1.99908	1.32237	0.876053	2.34143	1.20015	1.37365	1.63155	0.996509	1.90887	1.96765	1.89208	2.16834	2.16914	2.08742	2.07082	2.27321	2.27389	1.97155
2	116868296	117053803	1.56997	1.99908	1.32237	0.876053	2.34143	1.20015	1.37365	1.63155	0.996509	1.90887	1.96765	1.89208	2.16834	2.16914	2.08742	2.07082	2.27321	2.27389	1.97155
2	117053803	117236605	1.56997	1.99908	1.32237	0.876053	2.34143	1.20015	1.37365	1.63155	0.996509	1.90887	1.96765	1.89208	2.16834	2.16914	2.08742	2.07082	2.27321	2.27389	1.97155
2	117236605	117420942	1.56997	1.99908	1.32237	0.876053	2.34143	1.20015	1.37365	1.63155	0.996509	1.90887	1.96765	1.89208	2.16834	2.16914	2.08742	2.07082	2.27321	2.27389	1.97155
2	117420942	117604182	1.56997	1.99908	1.32237	0.876053	2.34143	1.20015	1.37365	1.63155	0.996509	1.90887	1.96765	1.89208	2.16834	2.16914	2.08742	2.07082	2.27321	2.27389	1.97155
2	117604182	117791240	1.56997	1.99908	1.32237	0.876053	2.34143	1.20015	1.37365	1.63155	0.996509	1.90887	1.96765	1.89208	2.16834	2.16914	2.08742	2.07082	2.27321	2.27389	1.97155
2	117791240	117977893	1.56997	1.99908	1.32237	0.876053	2.34143	1.20015	1.37365	1.63155	0.996509	1.90887	1.96765	1.89208	2.16834	2.16914	2.08742	2.07082	2.27321	2.27389	1.97155
2	117977893	118163511	1.56997	1.99908	1.32237	0.876053	2.34143	1.20015	1.37365	1.63155	0.996509	1.90887	1.96765	1.89208	2.16834	2.16914	2.08742	2.07082	2.27321	2.27389	1.97155
2	118163511	118354778	1.56997	1.99908	1.32237	0.876053	2.34143	1.20015	1.37365	1.63155	0.996509	1.90887	1.96765	1.89208	2.16834	2.16914	2.08742	2.07082	2.27321	2.27389	1.97155
2	118354778	118552710	1.56997	1.99908	1.32237	0.876053	2.34143	1.20015	1.37365	1.63155	0.996509	1.90887	1.96765	1.89208	2.16834	2.16914	2.08742	2.07082	2.27321	2.27389	1.97155
2	118552710	118747924	1.56997	1.99908	1.32237	0.876053	2.34143	1.20015	1.37365	1.63155	0.996509	1.90887	1.96765	1.89208	2.16834	2.16914	2.08742	2.07082	2.27321	2.27389	1.97155
2	118747924	118936106	1.56997	1.99908	1.32237	0.876053	2.34143	1.20015	1.37365	1.63155	0.996509	1.90887	1.96765	1.89208	2.16834	2.16914	2.08742	2.07082	2.27321	2.27389	1.97155
2	118936106	119120638	1.56997	1.99908	1.32237	0.876053	2.34143	1.20015	1.37365	1.63155	0.996509	1.90887	1.96765	1.89208	2.16834	2.16914	2.08742	2.07082	2.27321	2.27389	1.97155
2	119120638	119305314	1.56997	1.99908	1.32237	0.876053	2.34143	1.20015	1.37365	1.63155	0.996509	1.90887	1.96765	1.89208	2.16834	2.16914	2.08742	2.07082	2.27321	2.27389	1.97155
2	119305314	119488266	1.56997	1.99908	1.32237	0.876053	2.34143	1.20015	1.37365	1.63155	0.996509	1.90887	1.96765	1.89208	2.16834	2.16914	2.08742	2.07082	2.27321	2.27389	1.97155
2	119488266	119676188	1.56997	1.99908	1.32237	0.876053	2.34143	1.20015	1.37365	1.63155	0.996509	1.90887	1.96765	1.89208	2.16834	2.16914	2.08742	2.07082	2.27321	2.27389	1.97155
2	119676188	119864029	1.56997	1.99908	1.32237	0.876053	2.34143	1.20015	1.37365	1.63155	0.996509	1.90887	1.96765	1.89208	2.16834	2.16914	2.08742	2.07082	2.27321	2.27389	1.97155
2	119864029	120046434	1.56997	1.99908	1.32237	0.876053	2.34143	1.20015	1.37365	1.63155	0.996509	1.90887	1.96765	1.89208	2.16834	2.16914	2.08742	2.07082	2.27321	2.27389	1.97155
2	120046434	120229078	1.56997	1.99908	1.32237	0.876053	2.34143	1.20015	1.37365	1.63155	0.996509	1.90887	1.96765	1.89208	2.16834	2.16914	2.08742	2.07082	2.27321	2.27389	1.97155
2	120229078	120412301	1.56997	1.99908	1.32237	0.876053	2.34143	1.20015	1.37365	1.63155	0.996509	1.90887	1.96765	1.89208	2.16834	2.16914	2.08742	2.07082	2.27321	2.27389	1.97155
2	120412301	120595178	1.56997	1.99908	1.32237	0.876053	2.34143	1.20015	1.37365	1.63155	0.996509	1.90887	1.96765	1.89208	2.16834	2.16914	2.08742	2.07082	2.27321	2.27389	1.97155
2	120595178	120779045	1.56997	1.99908	1.32237	0.876053	2.34143	1.20015	1.37365	1.63155	0.996509	1.90887	1.96765	1.89208	2.16834	2.16914	2.08742	2.07082	2.27321	2.27389	1.97155
2	120779045	120967308	1.56997	1.99908	1.32237	0.876053	2.34143	1.20015	1.37365	1.63155	0.996509	1.90887	1.96765	1.89208	2.16834	2.16914	2.08742	2.07082	2.27321	2.27389	1.97155
2	120967308	121150444	1.56997	1.99908	1.32237	0.876053	2.34143	1.20015	1.37365	1.63155	0.996509	1.90887	1.96765	1.89208	2.16834	2.16914	2.08742	2.07082	2.27321	2.27389	1.97155
2	121150444	121333193	1.56997	1.99908	0.927571	0.876053	2.34143	1.20015	1.37365	1.63155	0.996509	1.90887	1.96765	1.89208	2.16834	2.16914	2.08742	2.07082	2.27321	2.27389	1.97155
2	121333193	121515487	1.09918	1.99908	0.927571	0.876053	2.34143	1.20015	1.37365	1.63155	0.996509	1.90887	1.96765	1.89208	2.16834	2.16914	2.08742	2.07082	2.27321	2.27389	1.97155
2	121515487	121697782	1.09918	1.99908	0.927571	0.876053	2.34143	1.20015	1.37365	1.63155	0.996509	1.90887	1.96765	1.89208	2.16834	2.16914	2.08742	2.07082	2.27321	2.27389	1.97155
2	121697782	121880430	1.09918	1.99908	0.927571	0.876053	2.34143	1.20015	1.37365	1.63155	0.996509	1.90887	1.96765	1.89208	2.16834	2.16914	2.08742	2.07082	2.27321	2.27389	1.97155
2	121880430	122063146	1.09918	1.99908	0.927571	0.876053	2.34143	1.20015	1.37365	1.63155	0.996509	1.90887	1.96765	1.89208	2.16834	2.16914	2.08742	2.07082	2.27321	2.27389	1.97155
2	122063146	122248110	1.09918	1.99908	0.927571	0.876053	2.34143	1.20015	1.37365	1.63155	0.996509	1.90887	1.96765	1.89208	2.16834	2.16914	2.08742	2.07082	2.27321	2.27389	1.97155
2	122248110	122430793	1.09918	1.99908	0.927571	0.876053	2.34143	1.20015	1.37365	1.63155	0.996509	1.90887	1.96765	1.89208	2.16834	2.16914	2.08742	2.07082	2.27321	2.27389	1.97155
2	122430793	122613717	1.09918	1.99908	0.927571	0.876053	2.34143	1.20015	1.37365	1.63155	0.996509	1.90887	1.96765	1.89208	2.16834	2.16914	2.08742	2.07082	2.27321	2.27389	1.97155
2	122613717	122803201	1.09918	1.99908	0.927571	0.876053	2.34143	1.20015	1.37365	1.63155	0.996509	1.90887	1.96765	1.89208	2.16834	2.16914	2.08742	2.07082	2.27321	2.27389	1.97155
2	122803201	122991821	1.09918	1.99908	0.927571	0.876053	2.34143	1.20015	1.37365	1.63155	0.996509	1.90887	1.96765	1.89208	2.16834	2.16914	2.08742	2.07082	2.27321	2.27389	1.97155
2	122991821	123181004	1.09918	1.99908	0.927571	0.876053	2.34143	1.20015	1.37365	1.63155	0.996509	1.90887	1.96765	1.89208	2.16834	2.16914	2.08742	2.07082	2.27321	2.27389	1.97155
2	123181004	123364856	1.09918	1.99908	0.927571	0.876053	2.34143	1.20015	1.37365	1.63155	0.996509	1.90887	1.96765	1.89208	2.16834	2.16914	2.08742	2.07082	2.27321	2.27389	1.97155
2	123364856	123548835	1.09918	1.99908	0.927571	0.876053	2.34143	1.20015	1.37365	1.63155	0.996509	1.90887	1.96765	1.89208	2.16834	2.16914	2.08742	2.07082	2.27321	2.27389	1.97155
2	123548835	123731793	1.09918	1.99908	0.927571	0.876053	2.34143	1.20015	1.37365	1.63155	0.996509	1.90887	1.96765	1.89208	2.16834	2.16914	2.08742	2.07082	2.27321	2.27389	1.97155
2	123731793	123915002	1.09918	1.99908	0.927571	0.876053	2.34143	1.20015	1.37365	1.63155	0.996509	1.90887	1.96765	1.89208	2.16834	2.16914	2.08742	2.07082	2.27321	2.27389	1.97155
2	123915002	124099353	1.09918	1.99908	0.927571	0.876053	2.34143	1.20015	1.37365	1.63155	0.996509	1.90887	1.96765	1.89208	2.16834	2.16914	2.08742	2.07082	2.27321	2.27389	1.97155
2	124099353	124284024	1.09918	1.99908	0.927571	0.876053	2.34143	1.20015	1.37365	1.63155	0.996509	1.90887	1.96765	1.89208	2.16834	2.16914	2.08742	2.07082	2.27321	2.27389	1.97155
2	124284024	124473849	1.09918	1.99908	0.927571	0.876053	2.34143	1.20015	1.37365	1.63155	0.996509	1.90887	1.96765	1.89208	2.16834	2.16914	2.08742	2.07082	2.27321	2.27389	1.97155
2	124473849	124657104	1.09918	1.99908	0.927571	0.876053	2.34143	1.20015	1.37365	1.63155	0.996509	1.90887	1.96765	1.89208	2.16834	2.16914	2.08742	2.07082	2.27321	2.27389	1.97155
2	124657104	124839907	1.09918	1.99908	0.927571	0.876053	2.34143	1.20015	1.37365	1.63155	0.996509	1.90887	1.96765	1.89208	2.16834	2.16914	2.08742	2.07082	2.27321	2.27389	1.97155
2	124839907	125029307	1.09918	1.99908	0.927571	0.876053	2.34143	1.20015	1.37365	1.63155	0.996509	1.90887	1.96765	1.89208	2.16834	2.16914	2.08742	2.07082	2.27321	2.27389	1.97155
2	125029307	125222414	1.09918	1.99908	0.927571	0.876053	2.34143	1.20015	1.37365	1.63155	0.996509	1.90887	1.96765	1.89208	2.16834	2.16914	2.08742	2.07082	2.27321	2.27389	1.97155
2	125222414	125410436	1.09918	1.99908	0.927571	0.876053	2.34143	1.20015	1.37365	1.63155	0.996509	1.90887	1.96765	1.89208	2.16834	2.16914	2.08742	2.07082	2.27321	2.27389	1.97155
2	125410436	125592789	1.09918	1.99908	0.927571	0.876053	2.34143	1.20015	1.37365	1.63155	0.996509	1.90887	1.96765	1.89208	2.16834	2.16914	2.08742	2.07082	2.27321	2.27389	1.97155
2	125592789	125776136	1.09918	1.99908	0.927571	0.876053	2.34143	1.20015	1.37365	1.63155	0.996509	1.90887	1.96765	1.89208	2.16834	2.16914	2.08742	2.07082	2.27321	2.27389	1.97155
2	125776136	125960650	1.09918	1.99908	0.927571	0.876053	2.34143	1.20015	1.37365	1.63155	0.996509	1.90887	1.96765	1.89208	2.16834	2.16914	2.08742	2.07082	2.27321	2.27389	1.97155
2	125960650	126146877	1.09918	1.99908	0.927571	0.876053	2.34143	1.20015	1.37365	1.63155	0.996509	1.90887	1.96765	1.89208	2.16834	2.16914	2.08742	2.07082	2.27321	2.27389	1.97155
2	126146877	126331281	1.09918	1.99908	0.927571	0.876053	2.34143	1.20015	1.37365	1.63155	0.996509	1.90887	1.96765	1.89208	2.16834	2.16914	2.08742	2.07082	2.27321	2.27389	1.97155
2	126331281	126514352	1.09918	1.99908	0.927571	0.876053	2.34143	1.20015	1.37365	1.63155	0.996509	1.90887	1.96765	1.89208	2.16834	2.16914	2.08742	2.07082	2.27321	2.27389	1.97155
2	126514352	126700687	1.09918	1.99908	0.927571	0.876053	2.34143	1.20015	1.37365	1.63155	0.996509	1.90887	1.96765	1.89208	2.16834	2.16914	2.08742	2.07082	2.27321	2.27389	1.97155
2	126700687	126884924	1.54988	1.99908	0.927571	0.876053	2.34143	1.20015	1.37365	1.63155	1.3526	1.90887	1.96765	1.89208	2.16834	2.16914	2.08742	2.07082	2.27321	2.27389	1.97155
2	126884924	127075446	1.54988	1.99908	1.49364	1.42608	2.34143	1.57021	1.68821	1.81965	1.3526	1.90887	1.96765	1.89208	2.16834	2.16914	2.08742	2.07082	2.27321	2.27389	1.97155
2	127075446	127261009	1.54988	1.99908	1.49364	1.42608	2.34143	1.57021	1.68821	1.81965	1.3526	1.90887	1.96765	1.89208	2.16834	2.16914	2.08742	2.07082	2.27321	2.27389	1.97155
2	127261009	127443678	1.54988	1.99908	1.49364	1.42608	2.34143	1.57021	1.68821	1.81965	1.3526	1.90887	1.96765	1.89208	2.16834	2.16914	2.08742	2.07082	2.27321	2.27389	1.97155
2	127443678	127627718	1.54988	1.99908	1.49364	1.42608	2.34143	1.57021	1.68821	1.81965	1.3526	1.90887	1.96765	1.89208	2.16834	2.16914	2.08742	2.07082	2.27321	2.27389	1.97155
2	127627718	127810011	1.54988	1.99908	1.49364	1.42608	2.34143	1.57021	1.68821	1.81965	1.3526	1.90887	1.96765	1.89208	2.16834	2.16914	2.08742	2.07082	2.27321	2.27389	1.97155
2	127810011	127993731	1.54988	1.99908	1.49364	1.42608	2.34143	1.57021	1.68821	1.81965	1.3526	1.90887	1.96765	1.89208	2.16834	2.16914	2.08742	2.07082	2.27321	2.27389	1.97155
2	127993731	128176747	1.54988	1.99908	1.49364	1.42608	2.34143	1.57021	1.68821	1.81965	1.3526	1.90887	1.96765	1.89208	2.16834	2.16914	2.08742	2.07082	2.27321	2.27389	1.97155
2	128176747	128359067	1.54988	1.99908	1.49364	1.42608	2.34143	1.57021	1.68821	1.81965	1.3526	1.90887	1.96765	1.89208	2.16834	2.16914	2.08742	2.07082	2.27321	2.27389	1.97155
2	128359067	128541953	1.54988	1.99908	1.49364	1.42608	2.34143	1.57021	1.68821	1.81965	1.3526	1.90887	1.96765	1.89208	2.16834	2.16914	2.08742	2.07082	2.27321	2.27389	1.97155
2	128541953	128728664	1.54988	1.99908	1.49364	1.42608	2.34143	1.57021	1.68821	1.81965	1.3526	1.90887	1.96765	1.89208	2.16834	2.16914	2.08742	2.07082	2.27321	2.27389	1.97155
2	128728664	128911136	1.54988	1.99908	1.49364	1.42608	2.34143	1.57021	1.68821	1.81965	1.3526	1.90887	1.96765	1.89208	2.16834	2.16914	2.08742	2.07082	2.27321	2.27389	1.97155
2	128911136	129096382	1.54988	1.99908	1.49364	1.42608	2.34143	1.57021	1.68821	1.81965	1.3526	1.90887	1.96765	1.89208	2.16834	2.16914	2.08742	2.07082	2.27321	2.27389	1.97155
2	129096382	129280897	1.54988	1.99908	1.49364	1.42608	2.34143	1.57021	1.68821	1.81965	1.3526	1.90887	1.96765	1.89208	2.16834	2.16914	2.08742	2.07082	2.27321	2.27389	1.97155
2	129280897	129463748	1.54988	1.99908	1.49364	1.42608	2.34143	1.57021	1.68821	1.81965	1.3526	1.90887	1.96765	1.89208	2.16834	2.16914	2.08742	2.07082	2.27321	2.27389	1.97155
2	129463748	129654051	1.54988	1.99908	1.49364	1.65571	2.34143	1.57021	1.68821	1.81965	1.59118	1.90887	1.96765	1.89208	2.16834	2.16914	2.08742	2.07082	2.27321	2.27389	1.97155
2	129654051	129840956	1.54988	1.99908	1.49364	1.65571	2.34143	1.57021	1.68821	1.81965	1.59118	1.90887	1.96765	1.89208	2.16834	2.16914	2.08742	2.07082	2.27321	2.27389	1.97155
2	129840956	130023526	1.54988	1.99908	1.49364	1.65571	2.34143	1.57021	1.68821	1.81965	1.59118	1.90887	1.96765	1.89208	2.16834	2.16914	2.08742	2.07082	2.27321	2.27389	1.97155
2	130023526	130212939	1.54988	1.99908	1.49364	1.65571	2.34143	1.57021	1.68821	1.81965	1.59118	1.90887	1.96765	1.89208	2.16834	2.16914	2.08742	2.07082	2.27321	2.27389	1.97155
2	130212939	130396208	1.54988	1.99908	1.49364	1.65571	2.34143	1.57021	1.68821	1.81965	1.59118	1.90887	1.96765	1.89208	2.16834	2.16914	2.08742	2.07082	2.27321	2.27389	1.97155
2	130396208	130583835	1.54988	1.99908	1.49364	1.65571	2.34143	1.57021	1.68821	1.81965	1.59118	1.90887	1.96765	1.89208	2.16834	2.16914	2.08742	2.07082	2.27321	2.27389	1.97155
2	130583835	130780047	1.54988	1.99908	1.49364	1.65571	2.34143	1.57021	1.68821	1.81965	1.59118	1.90887	1.96765	1.89208	2.16834	2.16914	2.08742	2.07082	2.27321	2.27389	1.97155
2	130780047	131085802	1.54988	2.78832	1.49364	1.65571	2.34143	1.57021	1.68821	1.81965	1.59118	1.90887	1.96765	1.89208	2.16834	2.16914	2.08742	2.07082	2.27321	2.27389	1.97155
2	131085802	131563424	1.54988	2.78832	1.49364	1.65571	2.34143	1.57021	1.68821	1.81965	1.59118	1.90887	1.96765	1.89208	2.16834	2.16914	2.08742	2.07082	2.27321	2.27389	1.97155
2	131563424	131754071	1.54988	2.78832	1.49364	1.65571	2.34143	1.57021	1.68821	1.81965	1.59118	1.90887	1.96765	1.89208	2.16834	2.16914	2.08742	2.07082	2.27321	2.27389	1.97155
2	131754071	131941306	1.54988	2.78832	1.49364	1.65571	2.34143	1.57021	1.68821	1.81965	1.59118	1.90887	1.96765	1.89208	2.16834	2.16914	2.08742	2.07082	2.27321	2.27389	1.97155
2	131941306	132256383	1.54988	2.78832	1.49364	1.65571	2.34143	1.57021	1.68821	1.81965	1.59118	1.90887	1.96765	1.89208	2.16834	2.16914	2.08742	2.07082	2.27321	2.27389	1.97155
2	132256383	132467392	1.54988	2.78832	1.49364	1.65571	2.34143	1.57021	1.68821	1.81965	1.59118	1.90887	1.96765	1.89208	2.16834	2.16914	2.08742	2.07082	2.27321	2.27389	1.97155
2	132467392	132745309	1.54988	2.78832	1.49364	1.65571	2.34143	1.57021	1.68821	1.81965	1.59118	1.90887	1.96765	1.89208	2.16834	2.16914	2.08742	2.07082	2.27321	2.27389	1.97155
2	132745309	133023765	1.54988	2.78832	1.49364	1.65571	2.34143	1.57021	1.68821	1.81965	1.59118	1.90887	1.96765	1.89208	2.16834	2.16914	2.08742	2.07082	2.27321	2.27389	1.97155
2	133023765	133210894	1.54988	1.98109	1.49364	1.65571	2.34143	1.57021	1.68821	1.81965	1.59118	1.90887	1.96765	1.89208	2.16834	2.16914	2.08742	2.07082	2.27321	2.27389	1.97155
2	133210894	133396321	1.54988	1.98109	1.49364	1.65571	2.34143	1.57021	1.68821	1.81965	1.59118	1.90887	1.96765	1.89208	2.16834	2.16914	2.08742	2.07082	2.27321	2.27389	1.97155
2	133396321	133579097	1.54988	1.98109	1.49364	1.65571	2.34143	1.57021	1.68821	1.81965	1.59118	1.90887	1.96765	1.89208	2.16834	2.16914	2.08742	2.07082	2.27321	2.27389	1.97155
2	133579097	133761414	1.54988	1.98109	1.49364	1.65571	2.34143	1.57021	1.68821	1.81965	1.59118	1.90887	1.96765	1.89208	2.16834	2.16914	2.08742	2.07082	2.27321	2.27389	1.97155
2	133761414	133944719	1.54988	1.98109	1.49364	1.65571	2.34143	1.57021	1.68821	1.81965	1.59118	1.90887	1.96765	1.89208	2.16834	2.16914	2.08742	2.07082	2.27321	2.27389	1.97155
2	133944719	134131367	1.54988	1.98109	1.49364	1.65571	2.34143	1.57021	1.68821	1.81965	1.59118	2.53553	1.96765	1.89208	2.16834	2.16914	2.08742	2.07082	2.27321	2.27389	1.97155
2	134131367	134323974	1.54988	1.98109	1.49364	1.65571	2.34143	1.57021	1.68821	1.81965	1.59118	2.53553	1.96765	1.89208	2.16834	2.16914	2.08742	2.07082	2.27321	2.27389	1.97155
2	134323974	134510058	1.54988	1.98109	1.49364	1.65571	2.34143	1.57021	1.68821	1.81965	1.59118	2.53553	1.96765	1.89208	2.16834	2.16914	2.08742	2.07082	2.27321	2.27389	1.97155
2	134510058	134698431	1.54988	1.98109	1.49364	1.65571	2.34143	1.57021	1.68821	1.81965	1.59118	2.53553	1.96765	1.89208	2.16834	2.16914	2.08742	2.07082	2.27321	2.27389	1.97155
2	134698431	134884440	1.54988	1.98109	1.49364	1.65571	2.34143	1.57021	1.68821	1.81965	1.59118	2.53553	1.96765	1.89208	2.16834	2.16914	2.08742	2.07082	2.27321	2.27389	1.97155
2	134884440	135070153	1.54988	1.98109	1.49364	1.65571	2.34143	1.57021	1.68821	1.81965	1.59118	2.53553	1.96765	1.89208	2.16834	2.16914	2.08742	2.07082	2.27321	2.27389	1.97155
2	135070153	135253705	1.54988	1.98109	1.49364	1.65571	2.34143	1.57021	1.68821	1.81965	1.59118	2.53553	1.96765	1.89208	2.16834	2.16914	2.08742	2.07082	2.27321	2.27389	1.97155
2	135253705	135444935	1.54988	1.98109	1.49364	1.65571	2.34143	1.57021	1.68821	1.81965	1.59118	2.53553	1.96765	1.89208	2.16834	2.16914	2.08742	2.07082	2.27321	2.27389	1.97155
2	135444935	135633616	1.54988	1.98109	1.49364	1.65571	2.34143	1.57021	1.68821	1.81965	1.59118	2.53553	1.96765	1.89208	2.16834	2.16914	2.08742	2.07082	2.27321	2.27389	1.97155
2	135633616	135818220	1.54988	1.98109	1.49364	1.17483	2.34143	1.57021	1.68821	1.81965	1.59118	2.53553	1.96765	1.89208	2.16834	2.16914	2.08742	2.07082	2.27321	2.27389	1.97155
2	135818220	136004256	1.54988	1.98109	1.49364	1.17483	2.34143	1.57021	1.68821	1.81965	1.59118	2.53553	1.96765	1.89208	2.16834	2.16914	2.08742	2.07082	2.27321	2.27389	1.97155
2	136004256	136194688	1.54988	1.98109	1.49364	1.17483	2.34143	1.57021	1.68821	1.81965	1.59118	2.53553	1.96765	1.89208	2.16834	2.16914	2.08742	2.07082	2.27321	2.27389	1.97155
2	136194688	136380017	1.54988	1.98109	1.49364	1.17483	2.34143	1.57021	1.68821	1.81965	1.59118	2.53553	1.96765	1.89208	2.16834	2.16914	2.08742	2.07082	2.27321	2.27389	1.97155
2	136380017	136562941	1.54988	1.98109	1.49364	1.17483	2.34143	1.57021	1.68821	1.81965	1.59118	2.53553	1.96765	1.89208	2.16834	2.16914	2.08742	2.07082	2.27321	2.27389	1.97155
2	136562941	136746779	1.54988	1.98109	1.49364	1.17483	2.34143	1.57021	1.68821	1.81965	1.59118	2.53553	1.96765	1.89208	2.16834	2.16914	2.08742	2.07082	2.27321	2.27389	1.97155
2	136746779	136929204	1.54988	1.98109	1.49364	1.49186	2.34143	1.57021	1.68821	1.81965	1.59118	2.53553	1.96765	2.29261	2.16834	2.16914	2.08742	2.07082	2.27321	2.27389	1.97155
2	136929204	137112101	1.54988	1.98109	1.49364	1.49186	2.34143	1.57021	1.68821	1.81965	1.59118	2.53553	1.96765	2.29261	2.16834	2.16914	2.08742	2.07082	2.27321	2.27389	1.97155
2	137112101	137294965	1.54988	1.98109	1.49364	1.49186	2.34143	1.57021	1.68821	1.81965	1.59118	2.53553	1.96765	2.29261	2.16834	2.16914	2.08742	2.07082	2.27321	2.27389	1.97155
2	137294965	137479844	1.54988	1.98109	1.49364	1.49186	2.34143	1.57021	1.68821	1.81965	1.59118	2.53553	1.96765	2.29261	2.16834	2.16914	2.08742	2.07082	2.27321	2.27389	1.97155
2	137479844	137664077	1.54988	1.98109	1.49364	1.49186	2.34143	1.57021	1.68821	1.81965	1.59118	2.53553	1.96765	2.29261	2.16834	2.16914	2.08742	2.07082	2.27321	2.27389	1.97155
2	137664077	137849084	1.54988	1.98109	1.49364	1.49186	2.34143	1.57021	1.68821	1.81965	1.59118	2.53553	1.96765	2.29261	2.16834	2.16914	2.08742	2.07082	2.27321	2.27389	1.97155
2	137849084	138033355	1.54988	1.98109	1.49364	1.49186	2.34143	1.57021	1.68821	1.81965	1.59118	2.53553	1.96765	2.29261	2.16834	2.16914	2.08742	2.07082	2.27321	2.27389	1.97155
2	138033355	138227129	1.54988	1.98109	1.49364	1.49186	2.34143	1.57021	1.68821	1.81965	1.59118	2.53553	1.96765	2.29261	2.16834	2.16914	2.08742	2.07082	2.27321	2.27389	1.97155
2	138227129	138415830	1.54988	1.98109	1.49364	1.49186	2.34143	1.57021	1.68821	1.81965	1.59118	2.53553	1.96765	2.29261	2.16834	2.16914	2.08742	2.07082	2.27321	2.27389	1.97155
2	138415830	138599145	1.54988	1.98109	1.49364	1.49186	2.34143	1.57021	1.68821	1.81965	1.59118	2.53553	1.96765	2.29261	2.16834	2.16914	2.08742	2.07082	2.27321	2.27389	1.97155
2	138599145	138782030	1.54988	1.98109	1.49364	1.49186	2.34143	1.57021	1.68821	1.81965	1.59118	2.53553	1.96765	2.29261	2.16834	2.16914	2.08742	2.07082	2.27321	2.27389	1.97155
2	138782030	138965179	1.54988	1.98109	1.49364	1.49186	2.34143	1.57021	1.68821	1.81965	1.59118	2.53553	1.96765	2.29261	2.16834	2.16914	2.08742	2.07082	2.27321	2.27389	1.97155
2	138965179	139150700	1.54988	1.98109	1.49364	1.49186	2.34143	1.57021	1.68821	1.81965	1.59118	2.53553	1.96765	2.29261	2.16834	2.16914	2.08742	2.07082	2.27321	2.27389	1.97155
2	139150700	139336710	1.54988	1.98109	1.49364	1.49186	2.34143	1.57021	1.68821	1.81965	1.59118	2.53553	1.96765	2.29261	2.16834	2.16914	2.08742	2.07082	2.27321	2.27389	1.97155
2	139336710	139519851	1.54988	1.98109	1.49364	1.49186	2.34143	1.57021	1.68821	1.81965	1.59118	2.53553	1.96765	2.29261	2.16834	2.16914	2.08742	2.07082	2.27321	2.27389	1.97155
2	139519851	139702689	1.54988	1.98109	1.49364	1.49186	2.34143	1.57021	1.68821	1.81965	1.59118	2.53553	1.96765	2.29261	2.16834	2.16914	2.08742	2.07082	2.27321	2.27389	1.97155
2	139702689	139886111	1.54988	1.98109	1.49364	1.49186	2.34143	1.57021	1.68821	1.81965	1.59118	2.53553	1.96765	2.29261	2.16834	2.16914	2.08742	2.07082	2.27321	2.27389	1.97155
2	139886111	140071706	1.54988	1.98109	1.49364	1.49186	2.34143	1.57021	1.68821	1.81965	1.59118	2.53553	1.96765	2.29261	2.16834	2.16914	2.08742	2.07082	2.27321	2.27389	1.97155
2	140071706	140255208	2.00073	1.98109	1.49364	1.49186	2.34143	2.08433	1.68821	1.81965	1.59118	2.53553	1.96765	2.29261	2.16834	2.16914	2.08742	2.07082	2.27321	2.27389	1.97155
2	140255208	140441524	2.00073	1.98109	2.09415	2.04748	2.34143	2.08433	2.07845	2.06817	2.17766	2.53553	1.96765	2.66872	2.16834	2.16914	2.08742	2.07082	2.27321	2.27389	1.97155
2	140441524	140624689	2.00073	1.98109	2.09415	2.04748	2.34143	2.08433	2.07845	2.06817	2.17766	2.53553	1.96765	2.66872	2.16834	2.16914	2.08742	2.07082	2.27321	2.27389	1.97155
2	140624689	140811997	2.00073	1.98109	2.09415	2.04748	2.34143	2.08433	2.07845	2.06817	2.17766	2.53553	1.96765	2.66872	2.16834	2.16914	2.08742	2.07082	2.27321	2.27389	1.97155
2	140811997	140994639	2.00073	1.98109	2.09415	2.04748	2.34143	2.08433	2.07845	2.06817	2.17766	2.53553	1.96765	2.66872	2.16834	2.16914	2.08742	2.07082	2.27321	2.27389	1.97155
2	140994639	141177749	2.00073	1.98109	2.09415	2.04748	2.34143	2.08433	2.07845	2.06817	2.17766	2.53553	1.96765	2.66872	2.16834	2.16914	2.08742	2.07082	2.27321	2.27389	1.97155
2	141177749	141360778	2.00073	1.98109	2.09415	2.04748	2.34143	2.08433	2.07845	2.06817	2.17766	2.53553	1.96765	2.66872	2.16834	2.16914	2.08742	2.07082	2.27321	2.27389	1.97155
2	141360778	141543476	2.00073	1.98109	2.09415	2.04748	2.34143	2.08433	2.07845	2.06817	2.17766	2.53553	1.96765	2.66872	2.16834	2.16914	2.08742	2.07082	2.27321	2.27389	1.97155
2	141543476	141727170	2.00073	1.98109	2.09415	2.04748	2.34143	2.08433	2.07845	2.06817	2.17766	2.53553	1.96765	2.66872	2.16834	2.16914	2.08742	2.07082	2.27321	2.27389	1.97155
2	141727170	141913125	2.00073	1.98109	2.09415	2.04748	2.34143	2.08433	2.07845	2.06817	2.17766	2.53553	1.96765	2.66872	2.16834	2.16914	2.08742	2.07082	2.27321	2.27389	1.97155
2	141913125	142095783	2.00073	1.98109	2.09415	2.04748	2.34143	2.08433	2.07845	2.06817	2.17766	2.53553	1.96765	2.66872	2.16834	2.16914	2.08742	2.07082	2.27321	2.27389	1.97155
2	142095783	142280385	2.00073	1.98109	2.09415	2.04748	2.34143	2.08433	2.07845	2.06817	2.17766	2.53553	1.96765	2.66872	2.16834	2.16914	2.08742	2.07082	2.27321	2.27389	1.97155
2	142280385	142462902	2.00073	1.98109	2.09415	2.04748	2.34143	2.08433	2.07845	2.06817	2.17766	2.53553	1.96765	2.66872	2.16834	2.16914	2.08742	2.07082	2.27321	2.27389	1.97155
2	142462902	142645509	2.00073	1.98109	2.09415	2.04748	2.34143	2.08433	2.07845	2.06817	2.17766	2.53553	1.96765	2.66872	2.16834	2.16914	2.08742	2.07082	2.27321	2.27389	1.97155
2	142645509	142830304	2.00073	1.98109	2.09415	2.04748	2.34143	2.08433	2.07845	2.06817	2.17766	2.53553	1.96765	2.66872	2.16834	2.16914	2.08742	2.07082	2.27321	2.27389	1.97155
2	142830304	143012914	2.00073	1.98109	2.09415	2.04748	2.34143	2.08433	2.07845	2.06817	2.17766	2.53553	1.96765	2.66872	2.16834	2.16914	2.08742	2.07082	2.27321	2.27389	1.97155
2	143012914	143196564	2.00073	1.98109	2.09415	2.04748	2.34143	2.08433	2.07845	2.06817	2.17766	2.53553	1.96765	2.66872	2.16834	2.16914	2.08742	2.07082	2.27321	2.27389	1.97155
2	143196564	143384058	2.00073	1.98109	2.09415	2.04748	2.34143	2.08433	2.07845	2.06817	2.17766	2.53553	1.96765	2.66872	2.16834	2.16914	2.08742	2.07082	2.27321	2.27389	1.97155
2	143384058	143573453	2.00073	1.98109	2.09415	2.04748	2.34143	2.08433	2.07845	2.06817	2.17766	2.53553	1.96765	2.66872	2.16834	2.16914	2.08742	2.07082	2.27321	2.27389	1.97155
2	143573453	143756256	2.00073	1.98109	2.09415	2.04748	2.34143	2.08433	2.07845	2.06817	2.17766	2.53553	1.96765	2.66872	2.16834	2.16914	2.08742	2.07082	2.27321	2.27389	1.97155
2	143756256	143944117	2.00073	1.98109	2.09415	2.04748	2.34143	2.08433	2.07845	2.06817	2.17766	2.53553	1.96765	2.66872	2.16834	2.16914	2.08742	2.07082	2.27321	2.27389	1.97155
2	143944117	144126561	2.00073	1.98109	2.09415	2.04748	2.34143	2.08433	2.07845	2.06817	2.17766	2.53553	1.96765	2.66872	2.16834	2.16914	2.08742	2.07082	2.27321	2.27389	1.97155
2	144126561	144310945	2.00073	1.98109	2.09415	2.04748	2.34143	2.08433	2.07845	2.06817	2.17766	2.53553	1.96765	2.66872	2.16834	2.16914	2.08742	2.07082	2.27321	2.27389	1.97155
2	144310945	144498816	2.00073	1.98109	2.09415	2.04748	2.34143	2.08433	2.07845	2.06817	2.17766	2.53553	1.96765	2.66872	2.16834	2.16914	2.08742	2.07082	2.27321	2.27389	1.97155
2	144498816	144688009	2.00073	1.98109	2.09415	2.04748	2.34143	2.08433	2.07845	2.06817	2.17766	2.53553	1.96765	2.66872	2.16834	2.16914	2.08742	2.07082	2.27321	2.27389	1.97155
2	144688009	144872332	2.00073	1.98109	2.09415	2.04748	2.34143	2.08433	2.07845	2.06817	2.17766	2.53553	1.96765	2.66872	2.16834	2.16914	2.08742	2.07082	2.27321	2.27389	1.97155
2	144872332	145055300	2.00073	1.98109	2.09415	2.04748	2.34143	2.08433	2.07845	2.06817	2.17766	2.53553	1.96765	2.66872	2.16834	2.16914	2.08742	2.07082	2.27321	2.27389	1.97155
2	145055300	145237706	2.00073	1.98109	2.09415	2.04748	2.34143	2.08433	2.07845	2.06817	2.17766	2.53553	1.96765	2.66872	2.16834	2.16914	2.08742	2.07082	2.27321	2.27389	1.97155
2	145237706	145420095	2.36295	1.98109	3.04418	3.29632	2.34143	2.9773	2.7633	2.30073	3.21422	2.53553	1.96765	2.66872	2.16834	2.16914	2.08742	2.07082	2.27321	2.27389	1.97155
2	145420095	145605276	2.36295	1.98109	3.04418	3.29632	2.34143	2.9773	2.7633	2.30073	3.21422	2.53553	1.96765	2.66872	2.16834	2.16914	2.08742	2.07082	2.27321	2.27389	1.97155
2	145605276	145792279	2.36295	1.98109	3.04418	3.29632	2.34143	2.9773	2.7633	2.30073	3.21422	2.53553	1.96765	2.66872	2.16834	2.16914	2.08742	2.07082	2.27321	2.27389	1.97155
2	145792279	145974786	2.36295	1.98109	3.04418	3.29632	2.34143	2.9773	2.7633	2.30073	3.21422	2.53553	1.96765	2.66872	2.16834	2.16914	2.08742	2.07082	2.27321	2.27389	1.97155
2	145974786	146157080	2.36295	1.98109	3.04418	3.29632	2.34143	2.9773	2.7633	2.30073	3.21422	2.53553	1.96765	2.66872	2.16834	2.16914	2.08742	2.07082	2.27321	2.27389	1.97155
2	146157080	146341974	2.36295	1.98109	3.04418	3.29632	2.34143	2.9773	2.7633	2.30073	3.21422	2.53553	1.96765	2.66872	2.16834	2.16914	2.08742	2.07082	2.27321	2.27389	1.97155
2	146341974	146524669	2.36295	1.98109	3.04418	3.29632	2.34143	2.9773	2.7633	2.30073	3.21422	2.53553	1.96765	2.66872	2.16834	2.16914	2.08742	2.07082	2.27321	2.27389	1.97155
2	146524669	146707345	2.36295	1.98109	3.04418	3.29632	2.34143	2.9773	2.7633	2.30073	3.21422	2.53553	1.96765	2.66872	2.16834	2.16914	2.08742	2.07082	2.27321	2.27389	1.97155
2	146707345	146889778	2.36295	1.98109	3.04418	3.29632	2.34143	2.9773	2.7633	2.30073	3.21422	2.53553	1.96765	2.66872	2.16834	2.16914	2.08742	2.07082	2.27321	2.27389	1.97155
2	146889778	147073607	2.36295	1.98109	3.04418	3.29632	2.34143	2.9773	2.7633	2.30073	3.21422	2.53553	1.96765	2.66872	2.16834	2.16914	2.08742	2.07082	2.27321	2.27389	1.97155
2	147073607	147260690	2.36295	1.98109	3.04418	3.29632	2.34143	2.9773	2.7633	2.30073	3.21422	2.53553	1.96765	2.66872	2.16834	2.16914	2.08742	2.07082	2.27321	2.27389	1.97155
2	147260690	147443276	2.36295	1.98109	3.04418	3.29632	2.34143	2.9773	2.7633	2.30073	3.21422	2.53553	1.96765	2.66872	2.16834	2.16914	2.08742	2.07082	2.27321	2.27389	1.97155
2	147443276	147627188	2.36295	1.98109	3.04418	3.29632	2.34143	2.9773	2.7633	2.30073	3.21422	2.53553	1.96765	2.66872	2.16834	2.16914	2.08742	2.07082	2.27321	2.27389	1.97155
2	147627188	147809567	2.36295	1.98109	3.04418	3.29632	2.34143	2.9773	2.7633	2.30073	3.21422	2.53553	1.96765	2.66872	2.16834	2.16914	2.08742	2.07082	2.27321	2.27389	1.97155
2	147809567	147995273	2.36295	1.98109	3.04418	3.29632	2.34143	2.9773	2.7633	2.30073	3.21422	2.53553	1.96765	2.66872	2.16834	2.16914	2.08742	2.07082	2.27321	2.27389	1.97155
2	147995273	148177920	2.36295	1.98109	3.04418	3.29632	2.34143	2.9773	2.7633	2.30073	3.21422	2.53553	1.96765	2.66872	2.16834	2.16914	2.08742	2.07082	2.27321	2.27389	1.97155
2	148177920	148360314	2.36295	1.98109	3.04418	3.29632	2.34143	2.9773	2.7633	2.30073	3.21422	2.53553	1.96765	2.66872	2.16834	2.16914	2.08742	2.07082	2.27321	2.27389	1.97155
2	148360314	148552626	2.36295	1.98109	3.04418	3.29632	2.34143	2.9773	2.7633	2.30073	3.21422	2.53553	1.96765	2.66872	2.16834	2.16914	2.08742	2.07082	2.27321	2.27389	1.97155
2	148552626	148736277	2.36295	1.98109	3.04418	3.29632	2.34143	2.9773	2.7633	2.30073	3.21422	2.53553	1.96765	2.66872	2.16834	2.16914	2.08742	2.07082	2.27321	2.27389	1.97155
2	148736277	148923903	2.36295	1.98109	3.04418	3.29632	2.34143	2.9773	2.7633	2.30073	3.21422	2.53553	1.96765	2.66872	2.16834	2.16914	2.08742	2.07082	2.27321	2.27389	1.97155
2	148923903	149117015	2.36295	1.98109	3.04418	3.29632	2.34143	2.9773	2.7633	2.30073	3.21422	2.53553	1.96765	2.66872	2.16834	2.16914	2.08742	2.07082	2.27321	2.27389	1.97155
2	149117015	149304522	2.36295	1.98109	3.04418	3.29632	2.34143	2.9773	2.7633	2.30073	3.21422	2.53553	1.96765	2.66872	2.16834	2.16914	2.08742	2.07082	2.27321	2.27389	1.97155
2	149304522	149488762	2.36295	1.98109	3.04418	3.29632	2.34143	2.9773	2.7633	2.30073	3.21422	2.53553	1.96765	2.66872	2.16834	2.16914	2.08742	2.07082	2.27321	2.27389	1.97155
2	149488762	149671084	2.36295	1.98109	3.04418	3.29632	2.34143	2.9773	2.7633	2.30073	3.21422	2.53553	1.96765	2.66872	2.16834	2.16914	2.08742	2.07082	2.27321	2.27389	1.97155
2	149671084	149953652	2.36295	1.98109	3.04418	3.29632	2.34143	2.9773	2.7633	2.30073	3.21422	2.53553	1.96765	2.66872	2.16834	2.16914	2.08742	2.07082	2.27321	2.27389	1.97155
2	149953652	150136250	2.36295	1.98109	3.04418	3.29632	2.34143	2.9773	2.7633	2.30073	3.21422	2.53553	1.96765	2.66872	2.16834	2.16914	2.08742	2.07082	2.27321	2.27389	1.97155
2	150136250	150323262	2.36295	1.98109	3.04418	3.29632	2.34143	2.9773	2.7633	2.30073	3.21422	2.53553	1.96765	2.66872	2.16834	2.16914	2.08742	2.07082	2.27321	2.27389	1.97155
2	150323262	150514168	2.36295	1.98109	3.04418	3.29632	2.34143	2.9773	2.7633	2.30073	3.21422	2.53553	1.96765	2.66872	2.16834	2.16914	2.08742	2.07082	2.27321	2.27389	1.97155
2	150514168	150698972	2.36295	1.98109	3.04418	3.29632	2.34143	2.9773	2.7633	2.30073	3.21422	2.53553	1.96765	2.66872	2.16834	2.16914	2.08742	2.07082	2.27321	2.27389	1.97155
2	150698972	150894903	2.36295	1.98109	3.04418	3.29632	2.34143	2.9773	2.7633	2.30073	3.21422	2.53553	1.96765	2.66872	2.16834	2.16914	2.08742	2.07082	2.27321	2.27389	1.97155
2	150894903	151079599	2.36295	1.98109	3.04418	3.29632	2.34143	2.9773	2.7633	2.30073	3.21422	2.53553	1.96765	2.66872	2.16834	2.16914	2.08742	2.07082	2.27321	2.27389	1.97155
2	151079599	151262512	2.36295	1.98109	3.04418	3.29632	2.34143	2.9773	2.7633	2.30073	3.21422	2.53553	1.96765	2.66872	2.16834	2.16914	2.08742	2.07082	2.27321	2.27389	1.97155
2	151262512	151444989	2.36295	1.98109	3.04418	3.29632	2.34143	2.9773	2.7633	2.30073	3.21422	2.53553	1.96765	2.66872	2.16834	2.16914	2.08742	2.07082	2.27321	2.27389	1.97155
2	151444989	151627296	2.36295	1.98109	3.04418	3.29632	2.34143	2.9773	2.7633	2.30073	3.21422	2.53553	1.96765	2.66872	2.16834	2.16914	2.08742	2.07082	2.27321	2.27389	1.97155
2	151627296	151809655	2.36295	1.98109	3.04418	3.29632	2.34143	2.9773	2.7633	2.30073	3.21422	2.53553	1.96765	2.66872	2.16834	2.16914	2.08742	2.07082	2.27321	2.27389	1.97155
2	151809655	151992386	2.36295	1.98109	3.04418	3.29632	2.34143	2.9773	2.7633	2.30073	3.21422	2.53553	1.96765	2.66872	2.16834	2.16914	2.08742	2.07082	2.27321	2.27389	1.97155
2	151992386	152174932	2.36295	1.98109	3.04418	3.29632	2.34143	2.9773	2.7633	2.30073	3.21422	2.53553	1.96765	2.66872	2.16834	2.16914	2.08742	2.07082	2.27321	2.27389	1.97155
2	152174932	152358063	2.36295	1.98109	3.04418	3.29632	2.34143	2.9773	2.7633	2.30073	3.21422	2.53553	1.96765	2.66872	2.16834	2.16914	2.08742	2.07082	2.27321	2.27389	1.97155
2	152358063	152575376	2.36295	1.98109	3.04418	3.29632	2.34143	2.9773	2.7633	2.30073	3.21422	2.53553	1.96765	2.66872	2.16834	2.16914	2.08742	2.07082	2.27321	2.27389	1.97155
2	152575376	152759931	2.36295	1.98109	3.04418	3.29632	2.34143	2.9773	2.7633	2.30073	3.21422	2.53553	1.96765	2.66872	2.16834	2.16914	2.08742	2.07082	2.27321	2.27389	1.97155
2	152759931	152943169	2.36295	1.98109	3.04418	3.29632	2.34143	2.9773	2.7633	2.30073	3.21422	2.53553	1.96765	2.66872	2.16834	2.16914	2.08742	2.07082	2.27321	2.27389	1.97155
2	152943169	153126308	2.36295	1.98109	3.04418	3.29632	2.34143	2.9773	2.7633	2.30073	3.21422	2.53553	1.96765	2.66872	2.16834	2.16914	2.08742	2.07082	2.27321	2.27389	1.97155
2	153126308	153309671	2.36295	1.98109	3.04418	3.29632	2.34143	2.9773	2.7633	2.30073	3.21422	2.53553	1.96765	2.66872	2.16834	2.16914	2.08742	2.07082	2.27321	2.27389	1.97155
2	153309671	153492071	2.36295	1.98109	3.04418	3.29632	2.34143	2.9773	2.7633	2.30073	3.21422	2.53553	1.96765	2.66872	2.16834	2.16914	2.08742	2.07082	2.27321	2.27389	1.97155
2	153492071	153674412	2.36295	1.98109	3.04418	3.29632	2.34143	2.9773	2.7633	2.30073	3.21422	2.53553	1.96765	2.66872	2.16834	2.16914	2.08742	2.07082	2.27321	2.27389	1.97155
2	153674412	153860344	2.36295	1.98109	3.04418	3.29632	2.34143	2.9773	2.7633	2.30073	3.21422	2.53553	1.96765	2.66872	2.16834	2.16914	2.08742	2.07082	2.27321	2.27389	1.97155
2	153860344	154050049	2.36295	1.98109	3.04418	3.29632	2.34143	2.9773	2.7633	2.30073	3.21422	2.53553	1.96765	2.66872	2.16834	2.16914	2.08742	2.07082	2.27321	2.27389	1.97155
2	154050049	154235812	2.36295	1.98109	3.04418	3.29632	2.34143	2.9773	2.7633	2.30073	3.21422	2.53553	1.96765	2.66872	2.16834	2.16914	2.08742	2.07082	2.27321	2.27389	1.97155
2	154235812	154426421	2.36295	1.98109	3.04418	3.29632	2.34143	2.9773	2.7633	2.30073	3.21422	2.53553	1.96765	2.66872	2.16834	2.16914	2.08742	2.07082	2.27321	2.27389	1.97155
2	154426421	154617162	2.36295	1.98109	3.04418	3.29632	2.34143	2.9773	2.7633	2.30073	3.21422	2.53553	1.96765	2.66872	2.16834	2.16914	2.08742	2.07082	2.27321	2.27389	1.97155
2	154617162	154802354	2.36295	1.98109	3.04418	3.29632	2.34143	2.9773	2.7633	2.30073	3.21422	2.53553	1.96765	2.66872	2.16834	2.16914	2.08742	2.07082	2.27321	2.27389	1.97155
2	154802354	154987264	2.36295	1.98109	3.04418	3.29632	2.34143	2.9773	2.7633	2.30073	3.21422	2.53553	1.96765	2.66872	2.16834	2.16914	2.08742	2.07082	2.27321	2.27389	1.97155
2	154987264	155172899	2.36295	1.98109	3.04418	3.29632	2.34143	2.9773	2.7633	2.30073	3.21422	2.53553	1.96765	2.66872	2.16834	2.16914	2.08742	2.07082	2.27321	2.27389	1.97155
2	155172899	155355481	2.36295	1.98109	3.04418	3.29632	2.34143	2.9773	2.7633	2.30073	3.21422	2.53553	1.96765	2.66872	2.16834	2.16914	2.08742	2.07082	2.27321	2.27389	1.97155
2	155355481	155538164	2.36295	1.98109	3.04418	3.29632	2.34143	2.9773	2.7633	2.30073	3.21422	2.53553	1.96765	2.66872	2.16834	2.16914	2.08742	2.07082	2.27321	2.27389	1.97155
2	155538164	155721547	2.36295	1.98109	3.04418	3.29632	2.34143	2.9773	2.7633	2.30073	3.21422	2.53553	1.96765	2.66872	2.16834	2.16914	2.08742	2.07082	2.27321	2.27389	1.97155
2	155721547	155909678	2.36295	1.98109	3.04418	3.29632	2.34143	2.9773	2.7633	2.30073	3.21422	2.53553	1.96765	2.66872	2.16834	2.16914	2.08742	2.07082	2.27321	2.27389	1.97155
2	155909678	156094956	2.36295	1.98109	3.04418	3.29632	2.34143	2.9773	2.7633	2.30073	3.21422	2.53553	1.96765	2.66872	2.16834	2.16914	2.08742	2.07082	2.27321	2.27389	1.97155
2	156094956	156277439	2.36295	1.98109	3.04418	3.29632	2.34143	2.9773	2.7633	2.30073	3.21422	2.53553	1.96765	2.66872	2.16834	2.16914	2.08742	2.07082	2.27321	2.27389	1.97155
2	156277439	156469339	2.36295	1.98109	3.04418	3.29632	2.34143	2.9773	2.7633	2.30073	3.21422	2.53553	1.96765	2.66872	2.16834	2.16914	2.08742	2.07082	2.27321	2.27389	1.97155
2	156469339	156652009	2.36295	1.98109	3.04418	3.29632	2.34143	2.9773	2.7633	2.30073	3.21422	2.53553	1.96765	2.66872	2.16834	2.16914	2.08742	2.07082	2.27321	2.27389	1.97155
2	156652009	156839764	2.36295	1.98109	3.04418	3.29632	2.34143	2.9773	2.7633	2.30073	3.21422	2.53553	1.96765	2.66872	2.16834	2.16914	2.08742	2.07082	2.27321	2.27389	1.97155
2	156839764	157023481	2.36295	1.98109	3.04418	3.29632	2.34143	2.9773	2.7633	2.30073	3.21422	2.53553	1.96765	2.66872	2.16834	2.16914	2.08742	2.07082	2.27321	2.27389	1.97155
2	157023481	157212503	2.36295	1.98109	3.04418	3.29632	2.34143	2.9773	2.7633	2.30073	3.21422	2.53553	1.96765	2.66872	2.16834	2.16914	2.08742	2.07082	2.27321	2.27389	1.97155
2	157212503	157399971	2.36295	1.98109	3.04418	3.29632	2.34143	2.9773	2.7633	2.30073	3.21422	2.53553	1.96765	2.66872	2.16834	2.16914	2.08742	2.07082	2.27321	2.27389	1.97155
2	157399971	157584013	2.36295	1.98109	3.04418	3.29632	2.34143	2.9773	2.7633	2.30073	3.21422	2.53553	1.96765	2.66872	2.16834	2.16914	2.08742	2.07082	2.27321	2.27389	1.97155
2	157584013	157769919	2.36295	1.98109	3.04418	3.29632	2.34143	2.9773	2.7633	2.30073	3.21422	2.53553	1.96765	2.66872	2.16834	2.16914	2.08742	2.07082	2.27321	2.27389	1.97155
2	157769919	157958945	2.36295	1.98109	3.04418	3.29632	2.34143	2.9773	2.7633	2.30073	3.21422	2.53553	1.96765	2.66872	2.16834	2.16914	2.08742	2.07082	2.27321	2.27389	1.97155
2	157958945	158141685	2.36295	1.98109	3.04418	3.29632	2.34143	2.9773	2.7633	2.30073	3.21422	2.53553	1.96765	2.66872	2.16834	2.16914	2.08742	2.07082	2.27321	2.27389	1.97155
2	158141685	158332874	2.36295	1.98109	3.04418	3.29632	2.34143	2.9773	2.7633	2.30073	3.21422	2.53553	1.96765	2.66872	2.16834	2.16914	2.08742	2.07082	2.27321	2.27389	1.97155
2	158332874	158527767	2.36295	1.98109	3.04418	3.29632	2.34143	2.9773	2.7633	2.30073	3.21422	2.53553	1.96765	2.66872	2.16834	2.16914	2.08742	2.07082	2.27321	2.27389	1.97155
2	158527767	158710628	2.36295	1.98109	3.04418	3.29632	2.34143	2.9773	2.7633	2.30073	3.21422	2.53553	1.96765	2.66872	2.16834	2.16914	2.08742	2.07082	2.27321	2.27389	1.97155
2	158710628	158893384	2.36295	1.98109	3.04418	3.29632	2.34143	2.9773	2.7633	2.30073	3.21422	2.53553	1.96765	2.66872	2.16834	2.16914	2.08742	2.07082	2.27321	2.27389	1.97155
2	158893384	159076030	2.36295	1.98109	3.04418	3.29632	2.61447	2.9773	2.7633	2.30073	3.21422	2.53553	1.96765	2.66872	2.16834	2.16914	2.08742	2.07082	2.27321	2.27389	1.97155
2	159076030	159270195	2.36295	1.98109	3.04418	3.29632	2.61447	2.9773	2.7633	2.30073	3.21422	2.53553	1.96765	2.66872	2.16834	2.16914	2.08742	2.07082	2.27321	2.27389	1.97155
2	159270195	159460308	2.36295	1.98109	3.04418	3.29632	2.61447	2.9773	2.7633	2.30073	3.21422	2.53553	1.96765	2.66872	2.16834	2.16914	2.08742	2.07082	2.27321	2.27389	1.97155
2	159460308	159643679	2.36295	1.98109	3.04418	3.29632	2.61447	2.9773	2.7633	2.30073	3.21422	2.53553	1.96765	2.66872	2.16834	2.16914	2.08742	2.07082	2.27321	2.27389	1.97155
2	159643679	159831205	2.36295	1.98109	3.04418	3.29632	2.61447	2.9773	2.7633	2.30073	3.21422	2.53553	1.96765	2.66872	2.16834	2.16914	2.08742	2.07082	2.27321	2.27389	1.97155
2	159831205	160015393	2.36295	1.98109	3.04418	3.29632	2.61447	2.9773	2.7633	2.30073	3.21422	2.53553	1.96765	2.66872	2.16834	2.16914	2.08742	2.07082	2.27321	2.27389	1.97155
2	160015393	160200219	2.36295	1.98109	3.04418	3.29632	2.61447	2.9773	2.7633	2.30073	3.21422	2.53553	1.96765	2.66872	2.16834	2.16914	2.08742	2.07082	2.27321	2.27389	1.97155
2	160200219	160383319	2.36295	1.98109	3.04418	3.29632	2.61447	2.9773	2.7633	2.30073	3.21422	2.53553	1.96765	2.66872	2.16834	2.16914	2.08742	2.07082	2.27321	2.27389	1.97155
2	160383319	160568086	2.36295	1.98109	3.04418	3.29632	2.61447	2.9773	2.7633	2.30073	3.21422	2.53553	1.96765	2.66872	2.16834	2.16914	2.08742	2.07082	2.27321	2.27389	1.97155
2	160568086	160751135	2.36295	1.98109	3.04418	3.29632	2.61447	2.9773	2.7633	2.30073	3.21422	2.53553	1.96765	2.66872	2.16834	2.16914	2.08742	2.07082	2.27321	2.27389	1.97155
2	160751135	160935088	2.36295	1.98109	3.04418	3.29632	2.61447	2.9773	2.7633	2.30073	3.21422	2.53553	1.96765	2.66872	2.16834	2.16914	2.08742	2.07082	2.27321	2.27389	1.97155
2	160935088	161124402	2.36295	1.98109	3.04418	3.29632	2.61447	2.9773	2.7633	2.30073	3.21422	2.53553	1.96765	2.66872	2.16834	2.16914	2.08742	2.07082	2.27321	2.27389	1.97155
2	161124402	161308310	2.36295	1.98109	3.04418	3.29632	2.61447	2.9773	2.7633	2.30073	3.21422	2.53553	1.96765	2.66872	2.16834	2.16914	2.08742	2.07082	2.27321	2.27389	1.97155
2	161308310	161491916	2.36295	1.98109	3.04418	3.29632	2.61447	2.9773	2.7633	2.30073	3.21422	2.53553	1.96765	2.66872	2.16834	2.16914	2.08742	2.07082	2.27321	2.27389	1.97155
2	161491916	161686136	2.36295	1.98109	3.04418	3.29632	2.61447	2.9773	2.7633	2.30073	3.21422	2.53553	1.96765	2.66872	2.16834	2.16914	2.08742	2.07082	2.27321	2.27389	1.97155
2	161686136	161878999	2.36295	1.98109	3.04418	3.29632	2.61447	2.9773	2.7633	2.30073	3.21422	2.53553	1.96765	2.66872	2.16834	2.16914	2.08742	2.07082	2.27321	2.27389	1.97155
2	161878999	162061536	2.36295	1.98109	3.04418	3.29632	2.61447	2.9773	2.7633	2.30073	3.21422	2.53553	1.96765	2.66872	2.16834	2.16914	2.08742	2.07082	2.27321	2.27389	1.97155
2	162061536	162246233	2.36295	1.98109	3.04418	3.29632	2.61447	2.9773	2.7633	2.30073	3.21422	2.53553	1.96765	2.66872	2.16834	2.16914	2.08742	2.07082	2.27321	2.27389	1.97155
2	162246233	162436985	2.36295	1.98109	3.04418	3.29632	2.61447	2.9773	2.7633	2.30073	3.21422	2.53553	1.96765	2.66872	2.16834	2.16914	2.08742	2.07082	2.27321	2.27389	1.97155
2	162436985	162621830	2.36295	1.98109	3.04418	3.29632	2.61447	2.9773	2.7633	2.30073	3.21422	2.53553	1.96765	2.66872	2.16834	2.16914	2.08742	2.07082	2.27321	2.27389	1.97155
2	162621830	162808969	2.36295	1.98109	3.04418	3.29632	2.61447	2.9773	2.7633	2.30073	3.21422	2.53553	1.96765	2.66872	2.16834	2.16914	2.08742	2.07082	2.27321	2.27389	1.97155
2	162808969	162991458	2.36295	1.98109	3.04418	3.29632	2.61447	2.9773	2.7633	2.30073	3.21422	2.53553	1.96765	2.66872	2.16834	2.16914	2.08742	2.07082	2.27321	2.27389	1.97155
2	162991458	163173777	2.36295	1.98109	3.04418	3.29632	2.61447	2.9773	2.7633	2.30073	3.21422	2.53553	1.96765	2.66872	2.16834	2.16914	2.08742	2.07082	2.27321	2.27389	1.97155
2	163173777	163358292	2.36295	1.98109	3.04418	3.29632	2.61447	2.9773	2.7633	2.30073	3.21422	2.53553	1.96765	2.66872	2.16834	2.16914	2.08742	2.07082	2.27321	2.27389	1.97155
2	163358292	163543903	2.36295	1.98109	3.04418	3.29632	2.61447	2.9773	2.7633	2.30073	3.21422	2.53553	1.96765	2.66872	2.16834	2.16914	2.08742	2.07082	2.27321	2.27389	1.97155
2	163543903	163726621	2.36295	1.98109	3.04418	3.29632	2.61447	2.9773	2.7633	2.30073	3.21422	2.53553	1.96765	2.66872	2.16834	2.16914	2.08742	2.07082	2.27321	2.27389	1.97155
2	163726621	163910884	2.36295	1.98109	3.04418	3.29632	2.61447	2.9773	2.7633	2.30073	3.21422	2.53553	1.96765	2.66872	2.16834	2.16914	2.08742	2.07082	2.27321	2.27389	1.97155
2	163910884	164093797	2.36295	1.98109	3.04418	3.29632	2.61447	2.9773	2.7633	2.30073	3.21422	2.53553	1.96765	2.66872	2.16834	2.16914	2.08742	2.07082	2.27321	2.27389	1.97155
[truncated: 12,867 more rows]
