# Supplementary material for: Evaluating Tumor Evolution via Genomic Profiling of Individual Tumor Spheroids in a Malignant Ascites
Source: Sci Rep. 2018 Aug 24;8:12724. doi: 10.1038/s41598-018-31097-y (PMC6109089; doi:10.1038/s41598-018-31097-y)
Supplement: Supplementary file 4 — Supplementary Table S3 [file 41598_2018_31097_MOESM4_ESM.xlsx]

## Sheet: Sheet1
Screened germline mutations	Reference	Detected?	Function	Detail	dbSNP	ClinVar
BARD1	Ratajska 2012	N
BRCA1	Pal 2005	N
BRCA2	Pal 2005	Y	nonsynonymous SNV	BRCA2:NM_000059:exon14:c.T7397C:p.V2466A	rs169547	https://www.ncbi.nlm.nih.gov/clinvar?term=rs169547%5BVariant%20ID%5D
BRIP1	Ramus 2015	N
CDKN2B	Kanchi 2014	N
CHEK2	Szymanska-Pasternak 2006	N
FANCM	Dicks 2017	N
MLH1	Bonadona 2011	N
MLL3	Kanchi 2014	N
MP3K4	Kanchi 2014	N
Mre11	Heikkinen 2003	N
MSH2	Bonadona 2011	N
MSH6	Bonadona 2011	N
NBS1	Heikkinen 2003	N
NF1	Kanchi 2014	N
PALB2	Kanchi 2014	N
RAD50	Heikkinen 2003	N
RAD51	Loveday 2011	N
SMARCA4	Muppala 2017	N
TP53	Olivier 2003	Y	nonsynonymous SNV	TP53:NM_001126118:exon3:c.C98G:p.P33R,TP53:NM_000546:exon4:c.C215G:p.P72R,TP53:NM_001126112:exon4:c.C215G:p.P72R,TP53:NM_001126113:exon4:c.C215G:p.P72R,TP53:NM_001126114:exon4:c.C215G:p.P72R,TP53:NM_001276695:exon4:c.C98G:p.P33R,TP53:NM_001276696:exon4:c.C98G:p.P33R,TP53:NM_001276760:exon4:c.C98G:p.P33R,TP53:NM_001276761:exon4:c.C98G:p.P33R	rs1042522	https://www.ncbi.nlm.nih.gov/clinvar/?term=rs1042522%5BVariant+ID%5D
