# Supplementary material for: Evaluating Tumor Evolution via Genomic Profiling of Individual Tumor Spheroids in a Malignant Ascites
Source: Sci Rep. 2018 Aug 24;8:12724. doi: 10.1038/s41598-018-31097-y (PMC6109089; doi:10.1038/s41598-018-31097-y)
Supplement: Supplementary file 5 — Supplementary Table S4 [file 41598_2018_31097_MOESM5_ESM.xlsx]

## Sheet: sheet1
locus #	Chr:Pos	expected base change (in Ascites clone)	Genotype at the targeted loci
			AS 1	Additional primary tissue samples
				RO8 (Additional)	RO9 (Additional)	RO10 (Additional)	RO11 (Additional)
1	12:27156286	G>T	G/T	G	G	G	G
2	7:100014760	G>A	G/A	G	G	G	G
3	2:48873923	C>G	C/G	C	C	C	C
4	15:27184492	A>C	A/C	A	A	A	A
5	17:54558053	G>C	G/C	G	G	low qual	G
6	17:5404060	G>C	low qual	low qual	low qual	low qual	low qual
7	15:25322219	T>C	T/C	T	T	T	T
8	11:35276357	T>A	T/A	T	T	T	T
* To support that Ascites subclone were not in the pirmary tissue, four additional primary tissue samples were screened. Eight different loci where ascites clone specific mutations were located were selected. Primer sets which can amplify the loci were ordered and validated. The validated primer sets were used to amplify the targeted loci in AS 1 and additional primary tissue samples (RO8~RO11). …
