# Supplementary material for: Evaluating Tumor Evolution via Genomic Profiling of Individual Tumor Spheroids in a Malignant Ascites
Source: Sci Rep. 2018 Aug 24;8:12724. doi: 10.1038/s41598-018-31097-y (PMC6109089; doi:10.1038/s41598-018-31097-y)
Supplement: Supplementary file 7 — Supplementary Scripts [file 41598_2018_31097_MOESM7_ESM.zip]

Archive with 7 entries (4 files):
- scripts/
- scripts/multisample_segment.R
- __MACOSX/
- __MACOSX/scripts/
- __MACOSX/scripts/._multisample_segment.R
- scripts/construct_event_matrix.R
- __MACOSX/scripts/._construct_event_matrix.R
