# Supplementary material for: Evaluating Tumor Evolution via Genomic Profiling of Individual Tumor Spheroids in a Malignant Ascites
Source: Sci Rep. 2018 Aug 24;8:12724. doi: 10.1038/s41598-018-31097-y (PMC6109089; doi:10.1038/s41598-018-31097-y)
Supplement: Supplementary file 7 — Supplementary Scripts [file 41598_2018_31097_MOESM7_ESM.zip › scripts/multisample_segment.R]

library(copynumber)
# data import
par(mfrow=c(1,1))
setwd("/Users/kimsungsik/Documents/Cowork_Prof_Song_Yong_Sang/cnv.raw/")
output="/Users/kimsungsik/Documents/Cowork_Prof_Song_Yong_Sang/cnv.raw/phylogeny/"

group=as.matrix(read.table('sample_list.txt'))

name=group[1]
name2=strsplit(name,'\\.')[[1]][1]
data.name=paste(name2,'.uniqMap.15k.k150.data.txt',sep='')
data.input=read.table(data.name,header=T)

chr=as.character(data.input[,1])
data=data.frame(chr,data.input[,2], data.input[,12])

for (name in group[-1]){  
  name2=strsplit(name,'\\.')[[1]][1]
  data.name=paste(name2,'.uniqMap.15k.k150.data.txt',sep='')
  data.input=read.table(data.name,header=T)
  data=data.frame(data,data.input[,12])
}
colnames(data)[c(1,2)] = c("Chrom","Position")
colnames(data)[-c(1,2)]=group

boxplot(data[-c(1,2)],ylim=c(-10,6))

## Winsorization (optional)
#data.wins <- winsorize(data=data,verbose=FALSE)
#boxplot(data.wins[-c(1,2)],ylim=c(-10,6))

# gamma selection
#plotGamma(data = data,chrom = 19)
#par(mfrow=c(1,1))

##
#temp=data[data[,1]==12,]

# multi sample segment
Gamma=100 # gamma value

data2=data[-c(10528,13915),]   # remove error-causing rows, don't know why..
multi.seg <- multipcf(data=data2,fast =F,gamma = Gamma)
#plotGenome(data=data,segments=multi.seg,layout=c(4,4),cex=1)

# plot frequency
plotFreq(segments=multi.seg,thres.gain=0.2,thres.loss=-0.1)

write.table(x = multi.seg,file = paste(output,'Gamma','.',as.character(Gamma),'.multisegment.txt',sep=''),quote = F,sep = '\t',row.names = F,col.names = T)
