# Supplementary material for: Evaluating Tumor Evolution via Genomic Profiling of Individual Tumor Spheroids in a Malignant Ascites
Source: Sci Rep. 2018 Aug 24;8:12724. doi: 10.1038/s41598-018-31097-y (PMC6109089; doi:10.1038/s41598-018-31097-y)
Supplement: Supplementary file 7 — Supplementary Scripts [file 41598_2018_31097_MOESM7_ESM.zip › scripts/construct_event_matrix.R]

library(gplots)
library(RColorBrewer)
library(phangorn)
source('/Users/kimsungsik/Documents/scripts/ng.3641-S2/CODES/files/populationsegmentation_eventmatrices_trees/tree_functions.R')
par(mfrow=c(1,1))

setwd("/Users/kimsungsik/Documents/Cowork_Prof_Song_Yong_Sang/")
outdir="/Users/kimsungsik/Documents/Cowork_Prof_Song_Yong_Sang/cnv.raw/phylogeny/"

group.all=as.matrix(read.table('/Users/kimsungsik/Documents/Cowork_Prof_Song_Yong_Sang/cnv.raw/sample_list.txt'))

sample.order=read.table('/Users/kimsungsik/Documents/Cowork_Prof_Song_Yong_Sang/cnv.raw/sample_list.txt',as.is = T)
sample.order=sample.order[,]

## input ##
group=c(group.all)
mean.ploidy=2.0   #group.1: 3.24 / group.2: 4.32 / group.3: 3.45
multi.seg=read.table('/Users/kimsungsik/Documents/Cowork_Prof_Song_Yong_Sang/cnv.raw/phylogeny/Gamma.50.multisegment.txt',header = T)
## input end ##

## function definition
convert <- Vectorize(function(el)  # from Ruli Gao et. al., Natrue Genetics (2016)
{
  if (is.na(el)) {
    return('?')
  } else if (el==1) {
    return('Amplified')
  } else if (el==0) {
    return('Neutral')
  } else if (el==-1)
  {
    return('Deleted')
  } else stop(sprintf('Unrecognized event code: "%s"', el))
})

make.tree <- function(em)
{
  em <- data.frame(apply(em, 2, convert))
  tri.phydat <- phyDat(em, type='USER',
                       levels=c('Amplified', 'Neutral', 'Deleted'), ambiguity='?')
  tri.ratchet <- acctran(pratchet(tri.phydat, trace=0), tri.phydat)
  tri.anc <- ancestral.pars(tri.ratchet, tri.phydat, 'ACCTRAN')
  return(list(phydat=tri.phydat, ratchet=tri.ratchet, anc=tri.anc))
}


for (name in group[1]){  
  name2=strsplit(name,'\\.')[[1]][1]
  data.name=paste('cnv.raw/',name2,'.uniqMap.15k.k150.data.txt',sep='')
  data=read.table(data.name,header=T) 
}

## multisegment information

segmentEnd=multi.seg[,4]
bin=data[,2]

bin.mtx=as.data.frame(matrix(rep(bin,length(segmentEnd)),ncol=length(segmentEnd)))
segmentEnd.mtx=as.data.frame(t(matrix(rep(segmentEnd,length(bin)),ncol=length(bin))))

segment.bin.index=apply(bin.mtx==segmentEnd.mtx,MARGIN = 2,which)

###### median ploidy matrix construction ######
median.ploidy.mtx=c()
for (name in group){  
  # data read
  name2=strsplit(name,'\\.')[[1]][1]
  data.name=paste('cnv.raw/',name2,'.uniqMap.15k.k150.data.txt',sep='')
  data=read.table(data.name,header=T) 
  
  ### data scale to group median ploidy
  #seg.mean.scaled = data$seg.mean.LOWESS/mean(data$seg.mean.LOWESS)* mean.ploidy
  seg.mean.scaled = data$seg.mean.LOWESS/median(data$seg.mean.LOWESS)* mean.ploidy
  
  # median ploidy in multi sample segments
  seg.start=1
  n.seg=length(segment.bin.index)
  median.ploidy=c()
  for (i in seq(1,n.seg,1)){
    seg.end=segment.bin.index[i]
    median.ploidy=c(median.ploidy,median(seg.mean.scaled[seg.start:seg.end]))
    seg.start=seg.end+1
  }
  median.ploidy.mtx=cbind(median.ploidy.mtx,median.ploidy)
  
  #plot(log2(data$cn.ratio),typ='l',col='gray',main=name2) # CNV ploting
  #lines(log2(data$cn.seg.mean),typ='l',col='blue')
  #abline(v=segment.bin.index,col='red')
}

colnames(median.ploidy.mtx)=group
rownames(median.ploidy.mtx)=seq(1,dim(median.ploidy.mtx)[1],1)
median.ploidy.mtx=as.data.frame(median.ploidy.mtx)
###### median ploidy matrix construction END ######


###### event matrix construction by global thresholding #####
threshold1=0.7
threshold2=0.7
NA.gap=0.2
amp=(median.ploidy.mtx>(mean.ploidy+threshold1))
del=(median.ploidy.mtx<(mean.ploidy-threshold1))
neu=((mean.ploidy+threshold2-NA.gap)>=median.ploidy.mtx & median.ploidy.mtx >=(mean.ploidy-threshold2+NA.gap))
event.mtx=median.ploidy.mtx
event.mtx[amp]=1
event.mtx[del]=-1
event.mtx[neu]=0
event.mtx[!(amp+del+neu)]=NA
###### event matrix construction by global thresholding END #####

###### Filtering sites and sampels######
#68,87: centromere artefacts
#event.mtx[c(68,87),]=0
event.mtx=event.mtx[,c(1:7,9:11,15:16)]
event.mtx[is.na(event.mtx$normal_DNA),]=0
event.mtx[event.mtx$normal_DNA!=0,]=0


###### Event matrix construction by (...) #####
#median.ploidy.mtx=round(median.ploidy.mtx,4)
#sample.median=apply(median.ploidy.mtx,2,median)

#sample.median.mtx=t(matrix(rep(sample.median,dim(median.ploidy.mtx)[1]),nrow=dim(median.ploidy.mtx)[2]))
##sample.median.mtx= matrix(rep(mean.ploidy,dim(median.ploidy.mtx)[1]*dim(median.ploidy.mtx)[2]),nrow=dim(median.ploidy.mtx[2]))

#event.mtx=sample.median.mtx
#event.mtx[median.ploidy.mtx>sample.median.mtx]=1
#event.mtx[median.ploidy.mtx<sample.median.mtx]=-1
#event.mtx[median.ploidy.mtx==sample.median.mtx]=0

#colnames(event.mtx)=group
#rownames(event.mtx)=seq(1,dim(median.ploidy.mtx)[1],1)

####### Event matrix construction by (...) END #####


# heatmap
color.palette  <- colorRampPalette(c("#1F77B4","grey96","orangered1"))
heatmap.2(t(event.mtx),trace="none",cexCol=0.5,hclustfun=function(d) hclust(d,method='ward.D2'),cexRow=0.6,key=F, col=color.palette,na.color = 'grey80', Colv=F,Rowv=T)

# Export event matrix 
write.table(event.mtx,file = 'event.mtx.txt',quote = F,sep = "\t",row.names = F,col.names = T)

# Tree generation
tree=make.tree(event.mtx)
tr=tree$ratchet
tr.root=root(phy = tr, outgroup = 2)
plot(tr.root,cex = 0.5)


###correlation plot
#event.mtx[!(amp+del+neu)]=0
#color.palette  <- colorRampPalette(c("black", "orangered1"))
#color.palette  <- colorRampPalette(c("#1F77B4","grey96","orangered1"))
#event.mtx.ordered=event.mtx[,sample.order]
#heatmap.2(cor(event.mtx.ordered),trace="none",cexCol=0.5,cexRow=0.6,key=T, col=color.palette,na.color = 'grey96',dendrogram='none',Colv = F,Rowv = F)
#event.mtx[!(amp+del+neu)]=NA
